# Supplementary material for: Comprehensive Analysis of the Transcriptome-Wide m6A Methylation Modification Difference in Liver Fibrosis Mice by High-Throughput m6A Sequencing
Source: Front Cell Dev Biol. 2021 Nov 16;9:767051. doi: 10.3389/fcell.2021.767051 (PMC8635166; doi:10.3389/fcell.2021.767051)
Supplement: Supplementary file 8 [file Table7.XLSX]

## Sheet: Sheet1
Gene	ID	Description	Chromosome	Start	End	Sizes	P value	Log2FC	Hyper/Hypo
Trib3	ENSMUSG00000032715	tribbles pseudokinase 3	2	152337421	152338619	1198	0	6.93	Hyper
Cd14	ENSMUSG00000051439	CD14 antigen	18	36725103	36726289	1186	0	8.02	Hyper
Serpina7	ENSMUSG00000031271	serine (or cysteine) peptidase inhibitor, clade A (alpha-1 antiproteinase, antitrypsin), member 7	X	139080062	139080331	269	0	11.4	Hyper
Cyp2c29	ENSMUSG00000003053	cytochrome P450, family 2, subfamily c, polypeptide 29	19	39330237	39330446	209	0	3.03	Hyper
Hspa5	ENSMUSG00000026864	heat shock protein 5	2	34775567	34776318	751	0	1.3	Hyper
Cyp2a4	ENSMUSG00000074254	cytochrome P450, family 2, subfamily a, polypeptide 4	7	26314847	26315088	241	0	16.2	Hyper
Lcn2	ENSMUSG00000026822	lipocalin 2	2	32384662	32384871	209	0	2.64	Hyper
Slc38a10	ENSMUSG00000061306	solute carrier family 38, member 10	11	120104735	120106716	1981	0	3.29	Hyper
Rpl41	ENSMUSG00000093674	ribosomal protein L41	10	128548143	128548497	354	0	1.11	Hyper
Apcs	ENSMUSG00000026542	serum amyloid P-component	1	172894048	172895041	993	1e-298	1.28	Hyper
Mettl7b	ENSMUSG00000025347	methyltransferase like 7B	10	128958303	128958903	600	1e-290	1.07	Hyper
Gstm1	ENSMUSG00000058135	glutathione S-transferase, mu 1	3	108017766	108017973	207	1e-289	2.56	Hyper
Rrbp1	ENSMUSG00000027422	ribosome binding protein 1	2	143988191	143989482	1291	1e-232	1.2	Hyper
Ugt2b34	ENSMUSG00000029260	UDP glucuronosyltransferase 2 family, polypeptide B34	5	86890754	86891264	510	1e-210	1.38	Hyper
Cyp2c70	ENSMUSG00000060613	cytochrome P450, family 2, subfamily c, polypeptide 70	19	40187155	40187333	178	1e-173	2.86	Hyper
Hyou1	ENSMUSG00000032115	hypoxia up-regulated 1	9	44389386	44389747	361	1e-159	1.83	Hyper
Gm5564	ENSMUSG00000046440	predicted gene 5564	5	138504929	138505194	265	1e-135	15.9	Hyper
Ly6e	ENSMUSG00000022587	lymphocyte antigen 6 complex, locus E	15	74959070	74959369	299	1e-123	2.14	Hyper
Gm15772	ENSMUSG00000062353	predicted gene 15772	5	3236721	3236868	147	1e-123	3.01	Hyper
Ugt2b34	ENSMUSG00000029260	Tu translation elongation factor, mitochondrial	5	86890035	86890306	271	1e-111	2.58	Hyper
P4hb	ENSMUSG00000025130	prolyl 4-hydroxylase, beta polypeptide	11	120560327	120560566	239	1e-108	2.14	Hyper
Prg4	ENSMUSG00000006014	proteoglycan 4 (megakaryocyte stimulating factor, articular superficial zone protein)	1	150454118	150454658	540	1e-106	2.92	Hyper
Steap4	ENSMUSG00000012428	phosphodiesterase 2A, cGMP-stimulated	5	7980337	7980636	299	1e-105	2.39	Hyper
Mfge8	ENSMUSG00000030605	milk fat globule-EGF factor 8 protein	7	79133887	79134336	449	1e-104	6.44	Hyper
Slc38a10	ENSMUSG00000061306	solute carrier family 38, member 10	11	120110082	120110531	449	1e-102	2.34	Hyper
Sox4	ENSMUSG00000076431	SRY (sex determining region Y)-box 4	13	28950686	28952455	1769	2.51189e-87	5.37	Hyper
H2-K1	ENSMUSG00000061232	integrator complex subunit 5	17	33996226	33996466	240	6.30957e-85	1.39	Hyper
H13	ENSMUSG00000019188	histocompatibility 13	2	152704144	152705260	1116	3.16228e-83	2.61	Hyper
Rpl4	ENSMUSG00000032399	ribosomal protein L4	9	64178306	64178576	270	1e-81	1.01	Hyper
Arhgef2	ENSMUSG00000028059	rho/rac guanine nucleotide exchange factor (GEF) 2	3	88647632	88647992	360	1.25893e-81	3.38	Hyper
P4hb	ENSMUSG00000025130	prolyl 4-hydroxylase, beta polypeptide	11	120560333	120560541	208	2.51189e-81	1.91	Hyper
Plec	ENSMUSG00000022565	RIKEN cDNA 9930111J21 gene 2	15	76171903	76178141	6238	1.25893e-78	1.18	Hyper
Uso1	ENSMUSG00000029407	USO1 vesicle docking factor	5	92199912	92202408	2496	2.51189e-76	1.48	Hyper
Spcs1	ENSMUSG00000021917	signal peptidase complex subunit 1 homolog (S. cerevisiae)	14	31000003	31000272	269	3.16228e-73	2.2	Hyper
Golgb1	ENSMUSG00000034243	golgi autoantigen, golgin subfamily b, macrogolgin 1	16	36911925	36914022	2097	1.25893e-72	1.31	Hyper
Zfand5	ENSMUSG00000024750	zinc finger, AN1-type domain 5	19	21279702	21281272	1570	1.99526e-71	2.15	Hyper
Rpl13	ENSMUSG00000000740	ribosomal protein L13	8	123103173	123103472	299	6.30957e-71	1.57	Hyper
Gm26735	ENSMUSG00000097461	predicted gene, 26735	13	28950688	28951671	983	2.51189e-70	5.52	Hyper
Cdkn1a	ENSMUSG00000023067	cyclin-dependent kinase inhibitor 1A (P21)	17	29100425	29100722	297	5.01187e-70	5.52	Hyper
Sec61a1	ENSMUSG00000030082	Sec61 alpha 1 subunit (S. cerevisiae)	6	88504864	88505135	271	2.51189e-69	1.88	Hyper
Lpl	ENSMUSG00000015568	lipoprotein lipase	8	68905503	68905833	330	5.01187e-68	2.87	Hyper
Slc39a7	ENSMUSG00000024327	solute carrier family 39 (zinc transporter), member 7	17	34030412	34031690	1278	3.98107e-67	1.32	Hyper
Mup20	ENSMUSG00000078672	major urinary protein 20	4	62054007	62054128	121	3.16228e-66	13	Hyper
Bhlha15	ENSMUSG00000052271	basic helix-loop-helix family, member a15	5	144190315	144192411	2096	1.58489e-65	6.89	Hyper
Nrg1	ENSMUSG00000062991	neuregulin 1	8	31818020	31818529	509	5.01187e-64	7.33	Hyper
Eif2ak3	ENSMUSG00000031668	eukaryotic translation initiation factor 2 alpha kinase 3	6	70892380	70893340	960	2.51189e-63	3.88	Hyper
Ranbp2	ENSMUSG00000003226	RAN binding protein 2	10	58477219	58477700	481	7.94328e-62	1.92	Hyper
Dsg2	ENSMUSG00000044393	desmoglein 2	18	20602573	20602963	390	7.94328e-60	1.93	Hyper
Eid1	ENSMUSG00000091337	EP300 interacting inhibitor of differentiation 1	2	125673450	125674222	772	5.01187e-59	3.03	Hyper
Htatip2	ENSMUSG00000039745	CTF8, chromosome transmission fidelity factor 8	7	49773468	49773707	239	3.16228e-57	4.31	Hyper
H2-D1	ENSMUSG00000073411	histocompatibility 2, D region locus 1	17	35266928	35267259	331	7.94328e-57	1.55	Hyper
Rrbp1	ENSMUSG00000027422	ribosome binding protein 1	2	143947424	143948283	859	5.01187e-56	1.43	Hyper
Prrc2c	ENSMUSG00000040225	proline-rich coiled-coil 2C	1	162704722	162707815	3093	1.25893e-54	1.14	Hyper
Hapln4	ENSMUSG00000007594	hyaluronan and proteoglycan link protein 4	8	70088316	70089634	1318	1.99526e-54	3.83	Hyper
Ncaph2	ENSMUSG00000008690	Morf4 family associated protein 1	15	89371416	89372706	1290	1.25893e-52	2.29	Hyper
Zfp617	ENSMUSG00000066880	zinc finger protein 617	8	71933880	71934150	270	5.01187e-52	4.18	Hyper
Ddx28	ENSMUSG00000045538	predicted gene 15601	8	106009650	106011168	1518	7.94328e-52	3.25	Hyper
Steap4	ENSMUSG00000012428	STEAP family member 4	5	7981736	7982094	358	7.94328e-52	2.16	Hyper
Dst	ENSMUSG00000026131	dystonin	1	34228321	34228802	481	7.94328e-50	5.02	Hyper
Elmsan1	ENSMUSG00000042507	ELM2 and Myb/SANT-like domain containing 1	12	84171655	84173879	2224	1e-49	1.94	Hyper
Ppp1r15a	ENSMUSG00000040435	protein phosphatase 1, regulatory (inhibitor) subunit 15A	7	45523810	45525489	1679	6.30957e-49	3.5	Hyper
Spp1	ENSMUSG00000029304	secreted phosphoprotein 1	5	104440360	104440541	181	1e-48	1.6	Hyper
Gm20427	ENSMUSG00000092595	predicted gene 20427	17	34028283	34028732	449	1.58489e-46	2.32	Hyper
C77080	ENSMUSG00000050390	expressed sequence C77080	4	129224509	129227454	2945	1.58489e-45	1.67	Hyper
Psmd8	ENSMUSG00000030591	proteasome (prosome, macropain) 26S subunit, non-ATPase, 8	7	29174217	29174458	241	3.16228e-45	2.93	Hyper
Slc3a2	ENSMUSG00000010095	predicted gene 6104	19	8707599	8707749	150	3.98107e-45	6.69	Hyper
Pcbp1	ENSMUSG00000051695	predicted gene, 32856	6	86525690	86526051	361	5.01187e-44	1.43	Hyper
Sec11c	ENSMUSG00000024516	SEC11 homolog C, signal peptidase complex subunit	18	65812736	65812916	180	1.25893e-43	3.23	Hyper
Gm20427	ENSMUSG00000092595	predicted gene 20427	17	34030599	34031572	973	1.99526e-43	1.2	Hyper
Ctsd	ENSMUSG00000007891	cathepsin D	7	142375940	142376238	298	2.51189e-43	1.57	Hyper
Rnf125	ENSMUSG00000033107	ring finger protein 125	18	20983166	20983493	327	2.51189e-43	1.78	Hyper
Gm13889	ENSMUSG00000087006	predicted gene 13889	2	93955838	93956695	857	6.30957e-43	5.31	Hyper
Gm13889	ENSMUSG00000087006	predicted gene 13889	2	93955844	93956700	856	1e-41	5.26	Hyper
Mrs2	ENSMUSG00000021339	MRS2 magnesium transporter	13	24989843	24990172	329	1.99526e-41	3.51	Hyper
Derl1	ENSMUSG00000022365	Der1-like domain family, member 1	15	57871060	57871840	780	2.51189e-41	1.4	Hyper
Abcc2	ENSMUSG00000025194	ATP-binding cassette, sub-family C (CFTR/MRP), member 2	19	43837536	43837687	151	2.51189e-41	3.34	Hyper
Slc39a7	ENSMUSG00000024327	solute carrier family 39 (zinc transporter), member 7	17	34028296	34028714	418	1e-40	2.27	Hyper
Golim4	ENSMUSG00000034109	golgi integral membrane protein 4	3	75886288	75899362	13074	1e-40	1.01	Hyper
Tmem214	ENSMUSG00000038828	RIKEN cDNA 9930111J21 gene 2	5	30876211	30877502	1291	1.25893e-40	2.01	Hyper
Egr1	ENSMUSG00000038418	early growth response 1	18	34861466	34864297	2831	1.25893e-40	1.72	Hyper
Txndc5	ENSMUSG00000038991	thioredoxin domain containing 5	13	38500318	38500887	569	1.58489e-39	1.62	Hyper
Srp19	ENSMUSG00000014504	signal recognition particle 19	18	34336178	34336509	331	2.51189e-39	1.78	Hyper
Palmd	ENSMUSG00000033377	palmdelphin	3	116923277	116965156	41879	3.98107e-39	1.09	Hyper
Arhgdia	ENSMUSG00000025132	predicted pseudogene 2810	11	120579024	120579525	501	7.94328e-39	1.36	Hyper
Calr	ENSMUSG00000003814	calreticulin	8	84846723	84846934	211	1.58489e-38	1.93	Hyper
Ahnak	ENSMUSG00000069833	AHNAK nucleoprotein (desmoyokin)	19	9004062	9005231	1169	1e-37	2.01	Hyper
B3galt1	ENSMUSG00000034780	UDP-Gal:betaGlcNAc beta 1,3-galactosyltransferase, polypeptide 1	2	68117712	68119302	1590	1.25893e-37	2.87	Hyper
Gm45774	ENSMUSG00000110588	predicted gene 45774	8	94172663	94172993	330	1.25893e-36	1.26	Hyper
Stt3b	ENSMUSG00000032437	STT3, subunit of the oligosaccharyltransferase complex, homolog B (S. cerevisiae)	9	115242969	115243898	929	5.01187e-36	1.28	Hyper
Sys1	ENSMUSG00000045503	SYS1 Golgi-localized integral membrane protein homolog (S. cerevisiae)	2	164464479	164465346	867	7.94328e-36	3	Hyper
Fam135a	ENSMUSG00000026153	family with sequence similarity 135, member A	1	24028223	24029898	1675	1.58489e-35	1.99	Hyper
Peg3	ENSMUSG00000002265	paternally expressed 3	7	6708951	6709640	689	2.51189e-35	3.47	Hyper
Eif3b	ENSMUSG00000056076	eukaryotic translation initiation factor 3, subunit B	5	140419327	140419627	300	1e-34	1.25	Hyper
Clptm1l	ENSMUSG00000021610	CLPTM1-like	13	73620187	73620486	299	3.98107e-34	2.81	Hyper
Ninj1	ENSMUSG00000037966	sacsin	13	49194987	49196244	1257	6.30957e-34	1.76	Hyper
Clint1	ENSMUSG00000006169	clathrin interactor 1	11	45908918	45909458	540	1e-33	1.52	Hyper
Gnai3	ENSMUSG00000000001	guanine nucleotide binding protein (G protein), alpha inhibiting 3	3	108108805	108109314	509	1.25893e-33	1.34	Hyper
Dpp3	ENSMUSG00000063904	dipeptidylpeptidase 3	19	4907258	4907646	388	1.25893e-33	2.68	Hyper
Cd47	ENSMUSG00000055447	CD47 antigen (Rh-related antigen, integrin-associated signal transducer)	16	49867879	49868060	181	5.01187e-33	3.6	Hyper
Dst	ENSMUSG00000026131	dystonin	1	34201132	34201343	211	1.25893e-32	4.19	Hyper
Mbd3	ENSMUSG00000035478	methyl-CpG binding domain protein 3	10	80392568	80393951	1383	1.58489e-32	1.49	Hyper
Senp6	ENSMUSG00000034252	secretory carrier membrane protein 4	9	80111386	80116647	5261	1.58489e-32	1.87	Hyper
Stbd1	ENSMUSG00000047963	starch binding domain 1	5	92604799	92605573	774	1.58489e-32	1.3	Hyper
Fat1	ENSMUSG00000070047	FAT atypical cadherin 1	8	45024292	45024863	571	1.58489e-32	2.94	Hyper
Eprs	ENSMUSG00000026615	glutamyl-prolyl-tRNA synthetase	1	185401257	185401708	451	5.01187e-32	2.5	Hyper
Cd14	ENSMUSG00000051439	CD14 antigen	18	36726587	36726736	149	1.58489e-31	7.71	Hyper
Arcn1	ENSMUSG00000032096	archain 1	9	44743689	44743960	271	3.98107e-31	1.57	Hyper
Ier5	ENSMUSG00000056708	immediate early response 5	1	155097670	155099398	1728	1e-30	3.85	Hyper
Cep170b	ENSMUSG00000072825	centrosomal protein 170B	12	112740741	112740982	241	2.51189e-30	2.11	Hyper
Ywhag	ENSMUSG00000051391	tyrosine 3-monooxygenase/tryptophan 5-monooxygenase activation protein, gamma polypeptide	5	135909992	135910172	180	2.51189e-30	2.31	Hyper
Mcfd2	ENSMUSG00000024150	multiple coagulation factor deficiency 2	17	87254865	87255044	179	2.51189e-30	1.76	Hyper
Srsf6	ENSMUSG00000016921	serine/arginine-rich splicing factor 6	2	162934521	162934791	270	3.16228e-30	1.33	Hyper
Whamm	ENSMUSG00000045795	WAS protein homolog associated with actin, golgi membranes and microtubules	7	81589389	81593782	4393	1.25893e-29	1.51	Hyper
Gmppb	ENSMUSG00000070284	GDP-mannose pyrophosphorylase B	9	108051220	108051963	743	1.58489e-29	3.24	Hyper
Mt2	ENSMUSG00000031762	metallothionein 2	8	94172663	94172928	265	1.99526e-29	1.18	Hyper
Phldb2	ENSMUSG00000033149	pleckstrin homology like domain, family B, member 2	16	45824791	45825301	510	3.16228e-29	2.81	Hyper
Pik3ca	ENSMUSG00000027665	phosphatidylinositol 3-kinase, catalytic, alpha polypeptide	3	32464346	32464587	241	6.30957e-29	3.23	Hyper
Smg1	ENSMUSG00000030655	SMG1 homolog, phosphatidylinositol 3-kinase-related kinase (C. elegans)	7	118145423	118145980	557	7.94328e-29	2.58	Hyper
Dnajc3	ENSMUSG00000022136	DnaJ heat shock protein family (Hsp40) member C3	14	118978200	118978499	299	1e-28	1.79	Hyper
Ugt1a6b	ENSMUSG00000090145	UDP glucuronosyltransferase 1 family, polypeptide A6B	1	88106913	88107687	774	5.01187e-28	1.8	Hyper
Kdm6b	ENSMUSG00000018476	KDM1 lysine (K)-specific demethylase 6B	11	69403667	69405991	2324	6.30957e-28	1.61	Hyper
Dph1	ENSMUSG00000078789	diphthamide biosynthesis 1	11	75177672	75178360	688	7.94328e-28	3.69	Hyper
Tubb4b	ENSMUSG00000036752	predicted gene 29542	2	25222189	25222756	567	7.94328e-28	1.05	Hyper
Pdgfra	ENSMUSG00000029231	platelet derived growth factor receptor, alpha polypeptide	5	75189310	75195732	6422	1.58489e-27	2.79	Hyper
Rnf185	ENSMUSG00000020448	ring finger protein 185	11	3416640	3418078	1438	1.58489e-27	1.76	Hyper
Adamts1	ENSMUSG00000022893	a disintegrin-like and metallopeptidase (reprolysin type) with thrombospondin type 1 motif, 1	16	85794575	85796671	2096	3.16228e-27	2.54	Hyper
Vmn2r3	ENSMUSG00000091572	vomeronasal 2, receptor 3	3	64274872	64275440	568	3.98107e-27	10.5	Hyper
Inafm2	ENSMUSG00000074918	InaF motif containing 2	2	118745937	118747344	1407	1.25893e-26	2.57	Hyper
Preb	ENSMUSG00000045302	prolactin regulatory element binding	5	30952706	30953365	659	1.58489e-26	2.51	Hyper
1700017B05Rik	ENSMUSG00000032300	RIKEN cDNA 1700017B05 gene	9	57256502	57261274	4772	2.51189e-26	2.79	Hyper
Grpel1	ENSMUSG00000029198	GrpE-like 1, mitochondrial	5	36471180	36471599	419	3.16228e-26	1.65	Hyper
Cdkn1a	ENSMUSG00000023067	cyclin-dependent kinase inhibitor 1A (P21)	17	29098408	29098587	179	3.98107e-26	6.61	Hyper
Grina	ENSMUSG00000022564	glutamate receptor, ionotropic, N-methyl D-aspartate-associated protein 1 (glutamate binding)	15	76249339	76249637	298	3.98107e-26	1.12	Hyper
Setx	ENSMUSG00000043535	senataxin	2	29145689	29146289	600	3.98107e-26	2.55	Hyper
Ahnak	ENSMUSG00000069833	AHNAK nucleoprotein (desmoyokin)	19	9013168	9014547	1379	7.94328e-26	2.07	Hyper
4930470G03Rik	ENSMUSG00000085788	RIKEN cDNA 4930470G03 gene	13	21444161	21445934	1773	7.94328e-26	1.43	Hyper
Ypel5	ENSMUSG00000039770	yippee-like 5 (Drosophila)	17	72848685	72848895	210	1e-25	1.15	Hyper
Zfand2a	ENSMUSG00000053581	zinc finger, AN1-type domain 2A	5	139473092	139473776	684	1.25893e-25	2.51	Hyper
Twistnb	ENSMUSG00000020561	RIKEN cDNA E330034L11 gene	12	33437646	33438186	540	1.58489e-25	1.9	Hyper
Myl12b	ENSMUSG00000034868	myosin, light chain 12B, regulatory	17	70974155	70974392	237	1.58489e-25	1.4	Hyper
Osgin1	ENSMUSG00000074063	oxidative stress induced growth inhibitor 1	8	119445067	119446256	1189	1.58489e-25	1.08	Hyper
Tnfrsf1a	ENSMUSG00000030341	tumor necrosis factor receptor superfamily, member 1a	6	125361739	125362484	745	2.51189e-25	2.28	Hyper
Myc	ENSMUSG00000022346	myelocytomatosis oncogene	15	61987754	61988173	419	2.51189e-25	5.83	Hyper
Dynll1	ENSMUSG00000009013	dynein light chain LC8-type 1	5	115298455	115298935	480	3.16228e-25	1.73	Hyper
Rhob	ENSMUSG00000054364	ras homolog family member B	12	8498106	8499831	1725	3.16228e-25	1.46	Hyper
Kmt2d	ENSMUSG00000048154	lysine (K)-specific methyltransferase 2D	15	98844470	98846420	1950	6.30957e-25	1.27	Hyper
Rpl13	ENSMUSG00000000740	ribosomal protein L13	8	123103871	123104081	210	7.94328e-25	2.59	Hyper
Mrpl12	ENSMUSG00000039640	heterogeneous nuclear ribonucleoprotein R	11	120485223	120485401	178	1.25893e-24	1.37	Hyper
Hspa13	ENSMUSG00000032932	heat shock protein 70 family, member 13	16	75757403	75759224	1821	1.25893e-24	1.55	Hyper
Vkorc1	ENSMUSG00000096145	vitamin K epoxide reductase complex, subunit 1	7	127893122	127893333	211	1.99526e-24	2.32	Hyper
E4f1	ENSMUSG00000024137	E4F transcription factor 1	17	24443867	24444285	418	3.16228e-24	3.66	Hyper
Vnn3	ENSMUSG00000020010	vanin 3	10	23869575	23869843	268	3.98107e-24	7.25	Hyper
Nop58	ENSMUSG00000026020	NOP58 ribonucleoprotein	1	59706714	59711403	4689	5.01187e-24	1.22	Hyper
Mettl9	ENSMUSG00000030876	methyltransferase like 9	7	121076091	121076540	449	6.30957e-24	2.03	Hyper
Ovca2	ENSMUSG00000038268	candidate tumor suppressor in ovarian cancer 2	11	75177590	75178341	751	6.30957e-24	3.38	Hyper
Mki67	ENSMUSG00000031004	antigen identified by monoclonal antibody Ki 67	7	135698763	135701010	2247	7.94328e-24	4.05	Hyper
Rhou	ENSMUSG00000039960	ras homolog family member U	8	123662715	123663465	750	1e-23	1.64	Hyper
Cobl	ENSMUSG00000020173	cordon-bleu WH2 repeat	11	12253108	12253917	809	1e-23	1.88	Hyper
Rtn4	ENSMUSG00000020458	reticulon 4	11	29692946	29693485	539	1.25893e-23	3.54	Hyper
Sowahb	ENSMUSG00000045314	sosondowah ankyrin repeat domain family member B	5	93041392	93044992	3600	1.58489e-23	3.25	Hyper
Adora1	ENSMUSG00000042429	adenosine A1 receptor	1	134201709	134203359	1650	1.99526e-23	2.43	Hyper
Eif5	ENSMUSG00000021282	eukaryotic translation initiation factor 5	12	111544927	111545107	180	3.98107e-23	2.03	Hyper
Lonp1	ENSMUSG00000041168	lon peptidase 1, mitochondrial	17	56614330	56614642	312	3.98107e-23	2.64	Hyper
Pdgfrb	ENSMUSG00000024620	platelet derived growth factor receptor, beta polypeptide	18	61081854	61085031	3177	3.98107e-23	2.49	Hyper
Efna1	ENSMUSG00000027954	ephrin A1	3	89271792	89272993	1201	3.98107e-23	1.53	Hyper
Map4	ENSMUSG00000032479	microtubule-associated protein 4	9	110032175	110036749	4574	3.98107e-23	1.98	Hyper
Ahnak	ENSMUSG00000069833	AHNAK nucleoprotein (desmoyokin)	19	9006188	9006639	451	5.01187e-23	2.99	Hyper
Igkc	ENSMUSG00000076609	immunoglobulin kappa constant	6	70726463	70726878	415	6.30957e-23	1.78	Hyper
Tor2a	ENSMUSG00000009563	torsin family 2, member A	2	32761825	32762244	419	1e-22	3.77	Hyper
Ufc1	ENSMUSG00000062963	ubiquitin-fold modifier conjugating enzyme 1	1	171288592	171288953	361	1e-22	1.74	Hyper
Col1a1	ENSMUSG00000001506	collagen, type I, alpha 1	11	94950823	94952443	1620	1e-22	3.73	Hyper
Entpd5	ENSMUSG00000021236	ectonucleoside triphosphate diphosphohydrolase 5	12	84374185	84374395	210	3.16228e-22	1.75	Hyper
Ugt2b34	ENSMUSG00000029260	UDP glucuronosyltransferase 2 family, polypeptide B34	5	86906397	86906578	181	6.30957e-22	2.1	Hyper
Ppm1g	ENSMUSG00000029147	protein phosphatase 1G (formerly 2C), magnesium-dependent, gamma isoform	5	31202693	31203231	538	1e-21	2.68	Hyper
Tab2	ENSMUSG00000015755	TGF-beta activated kinase 1/MAP3K7 binding protein 2	10	7905921	7906730	809	1.58489e-21	1.04	Hyper
H19	ENSMUSG00000000031	H19, imprinted maternally expressed transcript	7	142577302	142577723	421	2.51189e-21	10.9	Hyper
Fam84b	ENSMUSG00000072568	family with sequence similarity 84, member B	15	60819861	60820310	449	3.98107e-21	3.73	Hyper
Acot2	ENSMUSG00000021226	acyl-CoA thioesterase 2	12	83992893	83993161	268	3.98107e-21	3.79	Hyper
Rnf125	ENSMUSG00000033107	ring finger protein 125	18	20983580	20983759	179	3.98107e-21	2.13	Hyper
BC003331	ENSMUSG00000006010	predicted gene 14048	1	150361543	150361993	450	1.58489e-20	2.73	Hyper
Dab1	ENSMUSG00000028519	disabled 1	4	104741548	104742059	511	1.99526e-20	4.81	Hyper
C1rb	ENSMUSG00000098470	complement component 1, r subcomponent B	6	124579692	124580991	1299	2.51189e-20	2.72	Hyper
Rnf181	ENSMUSG00000055850	ring finger protein 181	6	72360130	72360697	567	2.51189e-20	2.27	Hyper
Srrm4	ENSMUSG00000063919	serine/arginine repetitive matrix 4	5	116443702	116444691	989	2.51189e-20	1.69	Hyper
Fat1	ENSMUSG00000070047	FAT atypical cadherin 1	8	45023543	45024114	571	3.98107e-20	2.58	Hyper
BC005537	ENSMUSG00000019132	cDNA sequence BC005537	13	24801656	24801927	271	3.98107e-20	2.54	Hyper
Tmem62	ENSMUSG00000054484	transmembrane protein 62	2	121006895	121007792	897	5.01187e-20	3.67	Hyper
Nolc1	ENSMUSG00000015176	nucleolar and coiled-body phosphoprotein 1	19	46082870	46083778	908	6.30957e-20	1.38	Hyper
Ahnak	ENSMUSG00000069833	AHNAK nucleoprotein (desmoyokin)	19	9007866	9009454	1588	1.58489e-19	1.36	Hyper
Srp72	ENSMUSG00000036323	signal recognition particle 72	5	76984107	76984349	242	1.58489e-19	2.84	Hyper
Bhlha15	ENSMUSG00000052271	basic helix-loop-helix family, member a15	5	144193992	144194441	449	2.51189e-19	7.55	Hyper
Fat1	ENSMUSG00000070047	predicted gene 15772	8	45036775	45037136	361	5.01187e-19	2.87	Hyper
Alkbh5	ENSMUSG00000042650	alkB homolog 5, RNA demethylase	11	60538049	60538978	929	5.01187e-19	1.4	Hyper
Tmem176b	ENSMUSG00000029810	transmembrane protein 176B	6	48833847	48834025	178	6.30957e-19	1.05	Hyper
Scube1	ENSMUSG00000016763	signal peptide, CUB domain, EGF-like 1	15	83606470	83607399	929	7.94328e-19	7.86	Hyper
BC005537	ENSMUSG00000019132	cDNA sequence BC005537	13	24802166	24802407	241	7.94328e-19	1.42	Hyper
Zmiz1	ENSMUSG00000007817	zinc finger, MIZ-type containing 1	14	25665004	25666174	1170	7.94328e-19	1.95	Hyper
Gnai2	ENSMUSG00000032562	guanine nucleotide binding protein (G protein), alpha inhibiting 2	9	107614364	107614845	481	7.94328e-19	1.29	Hyper
Yipf5	ENSMUSG00000024487	Yip1 domain family, member 5	18	40205909	40206387	478	1e-18	1.79	Hyper
Plpp2	ENSMUSG00000052151	phospholipid phosphatase 2	10	79526459	79527227	768	1.25893e-18	1.66	Hyper
Coro1b	ENSMUSG00000024835	coronin, actin binding protein 1B	19	4153649	4154035	386	1.25893e-18	1.41	Hyper
CAAA01118383.1	ENSMUSG00000063897	——	GL456216.1	35349	36123	774	1.58489e-18	2.71	Hyper
Tmem248	ENSMUSG00000053094	transmembrane protein 248	5	130241319	130241916	597	1.58489e-18	1.64	Hyper
Nek7	ENSMUSG00000026393	NIMA (never in mitosis gene a)-related expressed kinase 7	1	138486532	138486832	300	1.58489e-18	1.89	Hyper
Plaa	ENSMUSG00000028577	phospholipase A2, activating protein	4	94569550	94569850	300	1.58489e-18	2.58	Hyper
Gm6136	ENSMUSG00000084106	predicted pseudogene 6136	1	86909415	86909624	209	2.51189e-18	2.7	Hyper
Sgk1	ENSMUSG00000019970	serum/glucocorticoid regulated kinase 1	10	21998826	21998976	150	3.16228e-18	4.41	Hyper
Timm13	ENSMUSG00000020219	ribosomal protein L14, pseudogene 1	10	80899985	80900284	299	3.16228e-18	2.7	Hyper
Dsg2	ENSMUSG00000044393	desmoglein 2	18	20602064	20602394	330	3.16228e-18	1.94	Hyper
EPPK1	ENSMUSG00000115388	epiplakin 1	15	76105895	76119205	13310	3.98107e-18	1.07	Hyper
F2r	ENSMUSG00000048376	coagulation factor II (thrombin) receptor	13	95603350	95604483	1133	7.94328e-18	1.93	Hyper
Spp1	ENSMUSG00000029304	predicted gene 42793	5	104435117	104436271	1154	1e-17	1.89	Hyper
Ptprj	ENSMUSG00000025314	protein tyrosine phosphatase, receptor type, J	2	90434530	90434800	270	1e-17	3.74	Hyper
Gm42793	ENSMUSG00000105954	predicted gene 42793	5	104435120	104435330	210	1.25893e-17	1.89	Hyper
Klf6	ENSMUSG00000000078	Kruppel-like factor 6	13	5867317	5867915	598	1.58489e-17	3.45	Hyper
Mki67	ENSMUSG00000031004	antigen identified by monoclonal antibody Ki 67	7	135694332	135695142	810	1.58489e-17	5.95	Hyper
Mesd	ENSMUSG00000038503	mesoderm development LRP chaperone	7	83898484	83899142	658	1.99526e-17	1.64	Hyper
Ammecr1l	ENSMUSG00000041915	AMME chromosomal region gene 1-like	18	31780681	31782272	1591	3.98107e-17	1.34	Hyper
Cope	ENSMUSG00000055681	coatomer protein complex, subunit epsilon	8	70302756	70302907	151	6.30957e-17	1.26	Hyper
Gm20412	ENSMUSG00000092283	predicted gene 20412	2	158117182	158117905	723	7.94328e-17	1.12	Hyper
Dync1h1	ENSMUSG00000018707	dynein cytoplasmic 1 heavy chain 1	12	110618321	110618621	300	7.94328e-17	1.73	Hyper
Rft1	ENSMUSG00000052395	RFT1 homolog	14	30689905	30691078	1173	1e-16	1.6	Hyper
Sars	ENSMUSG00000068739	seryl-aminoacyl-tRNA synthetase	3	108426627	108427295	668	1e-16	1.79	Hyper
Mia3	ENSMUSG00000056050	melanoma inhibitory activity 3	1	183327319	183327648	329	1e-16	1.28	Hyper
Mapk6	ENSMUSG00000042688	mitogen-activated protein kinase 6	9	75397609	75398477	868	1.25893e-16	1.48	Hyper
Tubb4b	ENSMUSG00000036752	tubulin, beta 4B class IVB	2	25222964	25223323	359	1.25893e-16	1.15	Hyper
Ahnak	ENSMUSG00000069833	AHNAK nucleoprotein (desmoyokin)	19	9012239	9012899	660	1.58489e-16	4.11	Hyper
Hdlbp	ENSMUSG00000034088	high density lipoprotein (HDL) binding protein	1	93408065	93408216	151	1.99526e-16	1.32	Hyper
Erdr1	ENSMUSG00000095562	erythroid differentiation regulator 1	X	170010899	170011163	264	1.99526e-16	4.59	Hyper
Dsg2	ENSMUSG00000044393	desmoglein 2	18	20603232	20603682	450	2.51189e-16	1.96	Hyper
Hmg20b	ENSMUSG00000020232	high mobility group 20B	10	81346467	81346848	381	2.51189e-16	3.7	Hyper
Rnf185	ENSMUSG00000020448	ring finger protein 185	11	3416011	3416341	330	2.51189e-16	3.02	Hyper
Cdc42bpb	ENSMUSG00000021279	CDC42 binding protein kinase beta	12	111299169	111299680	511	3.16228e-16	1.4	Hyper
Fat1	ENSMUSG00000070047	FAT atypical cadherin 1	8	44953019	44953350	331	3.16228e-16	2.65	Hyper
Myc	ENSMUSG00000022346	myelocytomatosis oncogene	15	61987426	61987695	269	3.16228e-16	5.53	Hyper
Zcchc6	ENSMUSG00000035248	zinc finger, CCHC domain containing 6	13	59782053	59782503	450	3.98107e-16	1.64	Hyper
Ctsa	ENSMUSG00000017760	cathepsin A	2	164839301	164839749	448	3.98107e-16	1.99	Hyper
Peg3	ENSMUSG00000002265	paternally expressed 3	7	6707184	6707694	510	5.01187e-16	3.77	Hyper
Rtraf	ENSMUSG00000021807	RNA transcription, translation and transport factor	14	19811943	19812181	238	6.30957e-16	1.65	Hyper
Srxn1	ENSMUSG00000032802	sulfiredoxin 1 homolog (S. cerevisiae)	2	152110655	152110836	181	7.94328e-16	3.21	Hyper
Peg3	ENSMUSG00000002265	paternally expressed 3	7	6711526	6711915	389	7.94328e-16	2.96	Hyper
Fat1	ENSMUSG00000070047	paternally expressed 10	8	45050477	45051687	1210	1e-15	1.47	Hyper
Lhfpl2	ENSMUSG00000045312	lipoma HMGIC fusion partner-like 2	13	94193761	94194511	750	1.58489e-15	4.51	Hyper
Arrdc3	ENSMUSG00000074794	arrestin domain containing 3	13	80893463	80894303	840	1.99526e-15	1.87	Hyper
Ubqln2	ENSMUSG00000050148	ubiquilin 2	X	153498226	153499570	1344	1.99526e-15	1.96	Hyper
Rpsa	ENSMUSG00000032518	ribosomal protein SA	9	120131411	120131592	181	1.99526e-15	1.97	Hyper
Asxl1	ENSMUSG00000042548	additional sex combs like 1	2	153401077	153401735	658	2.51189e-15	3.23	Hyper
Sec31a	ENSMUSG00000035325	Sec31 homolog A (S. cerevisiae)	5	100361798	100362129	331	3.16228e-15	1.07	Hyper
Sdf4	ENSMUSG00000029076	stromal cell derived factor 4	4	155996311	155996462	151	3.16228e-15	1.54	Hyper
Slc33a1	ENSMUSG00000027822	solute carrier family 33 (acetyl-CoA transporter), member 1	3	63963426	63964470	1044	3.98107e-15	1.23	Hyper
Rif1	ENSMUSG00000036202	replication timing regulatory factor 1	2	52109200	52112806	3606	3.98107e-15	1.01	Hyper
Gapvd1	ENSMUSG00000026867	GTPase activating protein and VPS9 domains 1	2	34728412	34729131	719	5.01187e-15	1.86	Hyper
Cltc	ENSMUSG00000047126	clathrin, heavy polypeptide (Hc)	11	86695367	86695488	121	5.01187e-15	1.82	Hyper
EPPK1	ENSMUSG00000115388	epiplakin 1	15	76102806	76104307	1501	6.30957e-15	1.45	Hyper
Lrrc59	ENSMUSG00000020869	leucine rich repeat containing 59	11	94643485	94643635	150	1e-14	1.85	Hyper
Rpl13	ENSMUSG00000000740	ribosomal protein L13	8	123105004	123105214	210	1e-14	2.23	Hyper
Gm49354	ENSMUSG00000114763	predicted gene, 49354	13	59782045	59782245	200	1e-14	2.84	Hyper
Dmxl2	ENSMUSG00000041268	Dmx-like 2	9	54401090	54401420	330	1.25893e-14	2.11	Hyper
Arhgef5	ENSMUSG00000033542	Rho guanine nucleotide exchange factor (GEF) 5	6	43273550	43275019	1469	1.25893e-14	1.51	Hyper
Zkscan1	ENSMUSG00000029729	zinc finger with KRAB and SCAN domains 1	5	138104045	138104706	661	1.58489e-14	2.47	Hyper
Rab11fip3	ENSMUSG00000037098	RAB11 family interacting protein 3 (class II)	17	25989932	25990800	868	1.58489e-14	1.86	Hyper
Ranbp2	ENSMUSG00000003226	RAN binding protein 2	10	58476470	58476921	451	1.99526e-14	1.28	Hyper
Gm45698	ENSMUSG00000109428	predicted gene 45698	7	81591550	81591968	418	3.16228e-14	3.08	Hyper
Dnajc2	ENSMUSG00000029014	DnaJ heat shock protein family (Hsp40) member C2	5	21761666	21761876	210	3.16228e-14	4.41	Hyper
Lcp1	ENSMUSG00000021998	lymphocyte cytosolic protein 1	14	75230241	75230812	571	3.16228e-14	2.17	Hyper
Serf2	ENSMUSG00000074884	small EDRK-rich factor 2	2	121457997	121458313	316	3.16228e-14	1.45	Hyper
Sec22b	ENSMUSG00000027879	ankyrin 3, epithelial	3	97921213	97921483	270	3.98107e-14	2.65	Hyper
Zcchc6	ENSMUSG00000035248	zinc finger, CCHC domain containing 6	13	59799691	59800710	1019	3.98107e-14	1.41	Hyper
Cpd	ENSMUSG00000020841	carboxypeptidase D	11	76781779	76782410	631	3.98107e-14	3.15	Hyper
Fat1	ENSMUSG00000070047	predicted gene 45698	8	45023033	45023424	391	5.01187e-14	1.96	Hyper
Hnrnpf	ENSMUSG00000042079	heterogeneous nuclear ribonucleoprotein F	6	117923759	117924115	356	5.01187e-14	1.52	Hyper
Fbxw5	ENSMUSG00000015095	F-box and WD-40 domain protein 5	2	25503586	25503956	370	5.01187e-14	2.14	Hyper
Hypk	ENSMUSG00000027245	huntingtin interacting protein K	2	121457996	121458312	316	5.01187e-14	2.21	Hyper
Naaa	ENSMUSG00000029413	N-acylethanolamine acid amidase	5	92258521	92258760	239	6.30957e-14	2.46	Hyper
Ift20	ENSMUSG00000001105	RIKEN cDNA A930001C03 gene	11	78540959	78541139	180	6.30957e-14	4.6	Hyper
Plpp5	ENSMUSG00000031570	phospholipid phosphatase 5	8	25724169	25724558	389	6.30957e-14	3.17	Hyper
Capns1	ENSMUSG00000001794	calpain, small subunit 1	7	30186965	30187234	269	6.30957e-14	1.37	Hyper
Clec7a	ENSMUSG00000079293	C-type lectin domain family 7, member a	6	129462669	129463119	450	6.30957e-14	4.24	Hyper
Ahnak	ENSMUSG00000069833	AHNAK nucleoprotein (desmoyokin)	19	9015924	9017332	1408	1e-13	1.56	Hyper
Tcp11l2	ENSMUSG00000020034	t-complex 11 (mouse) like 2	10	84613521	84613821	300	1.25893e-13	3.38	Hyper
Wdr81	ENSMUSG00000045374	zinc finger protein 422	11	75440973	75441214	241	1.25893e-13	1.81	Hyper
Rdx	ENSMUSG00000032050	radixin	9	52088076	52088256	180	1.25893e-13	2.09	Hyper
Txndc11	ENSMUSG00000022498	thioredoxin domain containing 11	16	11087882	11088482	600	1.58489e-13	2.94	Hyper
Nop56	ENSMUSG00000027405	NOP56 ribonucleoprotein	2	130278893	130279313	420	1.58489e-13	3.9	Hyper
Fto	ENSMUSG00000055932	fat mass and obesity associated	8	91409255	91409795	540	1.58489e-13	2.4	Hyper
Hipk3	ENSMUSG00000027177	homeodomain interacting protein kinase 3	2	104470901	104471739	838	1.99526e-13	1.21	Hyper
Ctsh	ENSMUSG00000032359	cathepsin H	9	90075758	90075969	211	2.51189e-13	2.69	Hyper
Ptprg	ENSMUSG00000021745	cyclin-dependent kinase 19, opposite strand	14	12153726	12154417	691	2.51189e-13	2.29	Hyper
Nfib	ENSMUSG00000008575	nuclear factor I/B	4	82498438	82498678	240	2.51189e-13	1.82	Hyper
Gtf2h5	ENSMUSG00000034345	general transcription factor IIH, polypeptide 5	17	6084813	6085113	300	2.51189e-13	2.6	Hyper
Tubb6	ENSMUSG00000001473	tubulin, beta 6 class V	18	67401437	67402748	1311	3.16228e-13	2.08	Hyper
Skil	ENSMUSG00000027660	SKI-like	3	31097320	31098548	1228	3.16228e-13	1.64	Hyper
Ap3m1	ENSMUSG00000021824	adaptor-related protein complex 3, mu 1 subunit	14	21031591	21032101	510	3.16228e-13	1.7	Hyper
Mfap3	ENSMUSG00000020522	microfibrillar-associated protein 3	11	57529509	57530795	1286	3.16228e-13	2.65	Hyper
Ext1	ENSMUSG00000061731	exostoses (multiple) 1	15	53344543	53345531	988	3.98107e-13	1.66	Hyper
Dynll1	ENSMUSG00000009013	dynein light chain LC8-type 1	5	115300519	115300760	241	3.98107e-13	1.06	Hyper
Pbxip1	ENSMUSG00000042613	pre B cell leukemia transcription factor interacting protein 1	3	89448208	89449245	1037	3.98107e-13	2.62	Hyper
Mapre1	ENSMUSG00000027479	RAB5B, member RAS oncogene family	2	153767115	153767415	300	3.98107e-13	1.89	Hyper
Vcl	ENSMUSG00000021823	Rho guanine nucleotide exchange factor (GEF) 5	14	21031613	21032122	509	3.98107e-13	1.68	Hyper
Dst	ENSMUSG00000026131	dystonin	1	34188271	34189112	841	3.98107e-13	4.06	Hyper
Scpep1	ENSMUSG00000000278	serine carboxypeptidase 1	11	88924318	88924709	391	3.98107e-13	1.36	Hyper
Gstm6	ENSMUSG00000068762	glutathione S-transferase, mu 6	3	107938994	107939144	150	5.01187e-13	1.46	Hyper
Arhgap45	ENSMUSG00000035697	Rho GTPase activating protein 45	10	80030964	80031472	508	5.01187e-13	3.91	Hyper
Crebzf	ENSMUSG00000051451	CREB/ATF bZIP transcription factor	7	90442907	90444279	1372	6.30957e-13	1.02	Hyper
Preb	ENSMUSG00000045302	prolactin regulatory element binding	5	30953843	30954472	629	6.30957e-13	1.89	Hyper
Antxr2	ENSMUSG00000029338	anthrax toxin receptor 2	5	97885689	97886410	721	7.94328e-13	2.21	Hyper
Abca8b	ENSMUSG00000020620	integrin alpha M	11	109932728	109933118	390	7.94328e-13	2.4	Hyper
Dnajc10	ENSMUSG00000027006	DnaJ heat shock protein family (Hsp40) member C10	2	80353173	80353384	211	7.94328e-13	2.99	Hyper
Zfp687	ENSMUSG00000019338	zinc finger protein 687	3	95010824	95013916	3092	1.25893e-12	2.17	Hyper
Cobl	ENSMUSG00000020173	cordon-bleu WH2 repeat	11	12254095	12254845	750	1.25893e-12	2.22	Hyper
Arhgap30	ENSMUSG00000048865	Rho GTPase activating protein 30	1	171407813	171408742	929	1.25893e-12	1.99	Hyper
Cactin	ENSMUSG00000034889	cactin, spliceosome C complex subunit	10	81325494	81326242	748	1.58489e-12	2.74	Hyper
Dst	ENSMUSG00000026131	dystonin	1	34191661	34192172	511	1.58489e-12	3.4	Hyper
Cep170b	ENSMUSG00000072825	centrosomal protein 170B	12	112737618	112740473	2855	1.58489e-12	1.11	Hyper
Hspb1	ENSMUSG00000004951	heat shock protein 1	5	135889356	135889563	207	1.58489e-12	2.35	Hyper
Trmt6	ENSMUSG00000037376	tRNA methyltransferase 6	2	132808221	132808461	240	1.99526e-12	5.25	Hyper
Derl3	ENSMUSG00000009092	Der1-like domain family, member 3	10	75895020	75895673	653	1.99526e-12	4.07	Hyper
Gm10734	ENSMUSG00000114255	predicted gene 10734	13	115089529	115090987	1458	2.51189e-12	1.4	Hyper
Abhd1	ENSMUSG00000006638	abhydrolase domain containing 1	5	30953832	30954647	815	2.51189e-12	1.82	Hyper
Usp14	ENSMUSG00000047879	ubiquitin specific peptidase 14	18	9995969	9996149	180	2.51189e-12	2.37	Hyper
2810474O19Rik	ENSMUSG00000032712	RIKEN cDNA 2810474O19 gene	6	149325417	149326648	1231	2.51189e-12	1.89	Hyper
Scn8a	ENSMUSG00000023033	sodium channel, voltage-gated, type VIII, alpha	15	100974465	100974736	271	3.16228e-12	4.14	Hyper
Utp14b	ENSMUSG00000079470	UTP14B small subunit processome component	1	78664823	78666653	1830	3.16228e-12	1.29	Hyper
Sod3	ENSMUSG00000072941	superoxide dismutase 3, extracellular	5	52368278	52369445	1167	3.16228e-12	1.12	Hyper
Cant1	ENSMUSG00000025575	calcium activated nucleotidase 1	11	118407452	118408725	1273	3.98107e-12	2.11	Hyper
Entpd5	ENSMUSG00000021236	ectonucleoside triphosphate diphosphohydrolase 5	12	84377204	84377324	120	3.98107e-12	3.09	Hyper
Sel1l	ENSMUSG00000020964	sel-1 suppressor of lin-12-like (C. elegans)	12	91806461	91806701	240	3.98107e-12	2.07	Hyper
Arhgef5	ENSMUSG00000033542	Rho guanine nucleotide exchange factor (GEF) 5	6	43275168	43275319	151	3.98107e-12	5.36	Hyper
Eid2	ENSMUSG00000046058	EP300 interacting inhibitor of differentiation 2	7	28268354	28269094	740	5.01187e-12	5.21	Hyper
Nipsnap1	ENSMUSG00000034285	nipsnap homolog 1 (C. elegans)	11	4893187	4893367	180	6.30957e-12	2.06	Hyper
Pxn	ENSMUSG00000029528	paxillin	5	115553893	115555239	1346	6.30957e-12	1.78	Hyper
Zbtb1	ENSMUSG00000033454	zinc finger and BTB domain containing 1	12	76385808	76387396	1588	6.30957e-12	1.61	Hyper
Whamm	ENSMUSG00000045795	WAS protein homolog associated with actin, golgi membranes and microtubules	7	81595906	81596507	601	6.30957e-12	1.33	Hyper
Col6a2	ENSMUSG00000020241	collagen, type VI, alpha 2	10	76603321	76603656	335	6.30957e-12	6.66	Hyper
Akt1s1	ENSMUSG00000011096	AKT1 substrate 1 (proline-rich)	7	44850560	44854974	4414	6.30957e-12	1.45	Hyper
Fam129a	ENSMUSG00000026483	family with sequence similarity 129, member A	1	151717469	151718220	751	6.30957e-12	4.2	Hyper
Qrich1	ENSMUSG00000006673	heterogeneous nuclear ribonucleoprotein H2	9	108559322	108559953	631	7.94328e-12	1.04	Hyper
Slc43a2	ENSMUSG00000038178	solute carrier family 43, member 2	11	75571865	75572989	1124	1e-11	3.26	Hyper
Stra6l	ENSMUSG00000028327	predicted pseudogene 9008	4	45885298	45885958	660	1e-11	1.51	Hyper
Mga	ENSMUSG00000033943	MAX gene associated	2	119965356	119965566	210	1e-11	1.87	Hyper
Tnpo1	ENSMUSG00000009470	transportin 1	13	98844204	98844475	271	1e-11	2.97	Hyper
Pelo	ENSMUSG00000042275	pelota homolog (Drosophila)	13	115088384	115090186	1802	1e-11	1.32	Hyper
Dopey2	ENSMUSG00000022946	dopey family member 2	16	93762144	93762534	390	1e-11	2.65	Hyper
Dst	ENSMUSG00000026131	dystonin	1	34192561	34192982	421	1.25893e-11	3.5	Hyper
Fabp5	ENSMUSG00000027533	fatty acid binding protein 5, epidermal	3	10014944	10015275	331	1.25893e-11	4.15	Hyper
Chmp7	ENSMUSG00000034190	acetyl-Coenzyme A carboxylase alpha	14	69717089	69717717	628	1.25893e-11	1.45	Hyper
Stbd1	ENSMUSG00000047963	starch binding domain 1	5	92605927	92606135	208	1.58489e-11	1.3	Hyper
Tmem259	ENSMUSG00000013858	transmembrane protein 259	10	79977099	79978105	1006	1.58489e-11	1.05	Hyper
Irak2	ENSMUSG00000060477	interleukin-1 receptor-associated kinase 2	6	113693063	113694490	1427	1.99526e-11	1.85	Hyper
Hnrnpf	ENSMUSG00000042079	heterogeneous nuclear ribonucleoprotein F	6	117923773	117924132	359	1.99526e-11	1.42	Hyper
St7l	ENSMUSG00000045576	suppression of tumorigenicity 7-like	3	104865171	104865442	271	1.99526e-11	2.7	Hyper
Atf6	ENSMUSG00000026663	activating transcription factor 6	1	170707790	170707910	120	1.99526e-11	4.58	Hyper
Ythdc1	ENSMUSG00000035851	YTH domain containing 1	5	86826745	86829565	2820	2.51189e-11	1.23	Hyper
Gabarap	ENSMUSG00000018567	gamma-aminobutyric acid receptor associated protein	11	69991558	69991738	180	2.51189e-11	1.2	Hyper
Ermp1	ENSMUSG00000046324	endoplasmic reticulum metallopeptidase 1	19	29612163	29612792	629	2.51189e-11	2.67	Hyper
Psme1	ENSMUSG00000022216	proteasome (prosome, macropain) activator subunit 1 (PA28 alpha)	14	55581319	55581529	210	2.51189e-11	3.16	Hyper
Trabd	ENSMUSG00000015363	TraB domain containing	15	89085970	89086330	360	2.51189e-11	2.05	Hyper
Arl6ip5	ENSMUSG00000035199	ADP-ribosylation factor-like 6 interacting protein 5	6	97232520	97232992	472	2.51189e-11	1.02	Hyper
Ehd4	ENSMUSG00000027293	EH-domain containing 4	2	120090460	120091567	1107	2.51189e-11	2.04	Hyper
Ets2	ENSMUSG00000022895	E26 avian leukemia oncogene 2, 3' domain	16	95720360	95720961	601	2.51189e-11	1.33	Hyper
Mrps17	ENSMUSG00000034211	mitochondrial ribosomal protein S17	5	129717950	129718429	479	3.16228e-11	1.99	Hyper
Ssr2	ENSMUSG00000041355	signal sequence receptor, beta	3	88588063	88588419	356	3.16228e-11	1.7	Hyper
Klf6	ENSMUSG00000000078	Kruppel-like factor 6	13	5868452	5868931	479	3.16228e-11	3.01	Hyper
Zmat2	ENSMUSG00000001383	zinc finger, matrin type 2	18	36795146	36798116	2970	3.16228e-11	1.41	Hyper
Arsa	ENSMUSG00000022620	arylsulfatase A	15	89472565	89473643	1078	3.98107e-11	1.43	Hyper
Tubb5	ENSMUSG00000001525	tubulin, beta 5 class I	17	35835328	35835809	481	3.98107e-11	1.45	Hyper
Adora1	ENSMUSG00000042429	adenosine A1 receptor	1	134201230	134201441	211	5.01187e-11	3.51	Hyper
Nbeal1	ENSMUSG00000073664	neurobeachin like 1	1	60235009	60235310	301	5.01187e-11	3.42	Hyper
Golgb1	ENSMUSG00000034243	golgi autoantigen, golgin subfamily b, macrogolgin 1	16	36932305	36933085	780	5.01187e-11	2.24	Hyper
Nomo1	ENSMUSG00000030835	nodal modulator 1	7	46083277	46083972	695	5.01187e-11	2.15	Hyper
Ascc3	ENSMUSG00000038774	activating signal cointegrator 1 complex subunit 3	10	50607951	50608162	211	5.01187e-11	1.37	Hyper
B3galt1	ENSMUSG00000034780	UDP-Gal:betaGlcNAc beta 1,3-galactosyltransferase, polypeptide 1	2	68121969	68122239	270	5.01187e-11	3.91	Hyper
Col6a1	ENSMUSG00000001119	collagen, type VI, alpha 1	10	76709331	76710052	721	5.01187e-11	3.81	Hyper
Cep170	ENSMUSG00000057335	centrosomal protein 170	1	176755244	176756834	1590	5.01187e-11	1.39	Hyper
Myh9	ENSMUSG00000022443	myosin, heavy polypeptide 9, non-muscle	15	77761666	77761997	331	6.30957e-11	1.11	Hyper
Sprr1a	ENSMUSG00000050359	small proline-rich protein 1A	3	92483981	92484459	478	6.30957e-11	5.48	Hyper
Maged1	ENSMUSG00000025151	melanoma antigen, family D, 1	X	94538648	94538888	240	7.94328e-11	2.2	Hyper
Ppp1r7	ENSMUSG00000026275	protein phosphatase 1, regulatory (inhibitor) subunit 7	1	93365992	93366413	421	1.09648e-10	4.52	Hyper
Zfyve16	ENSMUSG00000021706	zinc finger, FYVE domain containing 16	13	92522085	92522564	479	1.12202e-10	1.75	Hyper
Zkscan1	ENSMUSG00000029729	zinc finger with KRAB and SCAN domains 1	5	138103746	138103986	240	1.20226e-10	3.24	Hyper
Pdcd11	ENSMUSG00000025047	programmed cell death 11	19	47113248	47113668	420	1.25893e-10	2.94	Hyper
Acot2	ENSMUSG00000021226	acyl-CoA thioesterase 2	12	83987860	83988247	387	1.28825e-10	3.1	Hyper
Vasn	ENSMUSG00000039646	vasorin	16	4648777	4650623	1846	1.31826e-10	2.19	Hyper
Prdm2	ENSMUSG00000057637	PR domain containing 2, with ZNF domain	4	143132173	143133131	958	1.38038e-10	1.18	Hyper
Arid4b	ENSMUSG00000039219	AT rich interactive domain 4B (RBP1-like)	13	14164736	14165067	331	1.58489e-10	1.81	Hyper
Mbtps1	ENSMUSG00000031835	membrane-bound transcription factor peptidase, site 1	8	119508185	119508845	660	1.58489e-10	1.94	Hyper
Nol6	ENSMUSG00000028430	nucleolar protein family 6 (RNA-associated)	4	41114995	41115710	715	1.7378e-10	2.12	Hyper
Dusp5	ENSMUSG00000034765	dual specificity phosphatase 5	19	53541000	53542074	1074	1.90546e-10	3.97	Hyper
Slc16a6	ENSMUSG00000041920	solute carrier family 16 (monocarboxylic acid transporters), member 6	11	109452741	109458535	5794	2.45471e-10	2.47	Hyper
Rai1	ENSMUSG00000062115	retinoic acid induced 1	11	60186832	60190729	3897	2.5704e-10	2.01	Hyper
Tpr	ENSMUSG00000006005	translocated promoter region, nuclear basket protein	1	150418062	150421684	3622	2.69153e-10	1.46	Hyper
Dnajb12	ENSMUSG00000020109	DnaJ heat shock protein family (Hsp40) member B12	10	59898973	59899242	269	2.69153e-10	3.24	Hyper
Ssfa2	ENSMUSG00000027007	sperm specific antigen 2	2	79657320	79658339	1019	2.81838e-10	1.2	Hyper
Zfhx3	ENSMUSG00000038872	zinc finger homeobox 3	8	108793084	108794793	1709	2.81838e-10	1.3	Hyper
Mprip	ENSMUSG00000005417	myosin phosphatase Rho interacting protein	11	59775588	59775829	241	2.88403e-10	2.46	Hyper
Ppp2r1a	ENSMUSG00000007564	protein phosphatase 2, regulatory subunit A, alpha	17	20965706	20965886	180	3.0903e-10	1.68	Hyper
Vps33a	ENSMUSG00000029434	VPS33A CORVET/HOPS core subunit	5	123530035	123531836	1801	3.0903e-10	2.01	Hyper
Tet2	ENSMUSG00000040943	tet methylcytosine dioxygenase 2	3	133485647	133487596	1949	3.16228e-10	1.71	Hyper
Srprb	ENSMUSG00000032553	signal recognition particle receptor, B subunit	9	103190039	103190340	301	3.31131e-10	2.31	Hyper
Leng8	ENSMUSG00000035545	rabenosyn, RAB effector	7	4146861	4147818	957	3.46737e-10	1.02	Hyper
Macf1	ENSMUSG00000028649	microtubule-actin crosslinking factor 1	4	123474039	123474430	391	3.63078e-10	2.62	Hyper
Map4k3	ENSMUSG00000024242	mitogen-activated protein kinase kinase kinase kinase 3	17	80727794	80728004	210	3.80189e-10	3.2	Hyper
Leo1	ENSMUSG00000042487	Leo1, Paf1/RNA polymerase II complex component	9	75445242	75445990	748	4.2658e-10	1.71	Hyper
Kmt2d	ENSMUSG00000048154	lysine (K)-specific methyltransferase 2D	15	98863834	98864421	587	4.2658e-10	1.38	Hyper
Raver1	ENSMUSG00000010205	predicted pseudogene 8818	9	21075204	21075652	448	4.57088e-10	2.21	Hyper
Armcx3	ENSMUSG00000049047	armadillo repeat containing, X-linked 3	X	134758126	134758996	870	4.67735e-10	1.7	Hyper
Slc48a1	ENSMUSG00000081534	solute carrier family 48 (heme transporter), member 1	15	97790659	97790840	181	4.67735e-10	1.91	Hyper
N4bp1	ENSMUSG00000031652	NEDD4 binding protein 1	8	86860478	86862097	1619	5.01187e-10	1.56	Hyper
Raver1	ENSMUSG00000111497	ribonucleoprotein, PTB-binding 1	9	21075199	21075646	447	5.37032e-10	2.2	Hyper
Ppp1r18	ENSMUSG00000034595	protein phosphatase 1, regulatory subunit 18	17	35867358	35868588	1230	5.62341e-10	2.16	Hyper
Dnajc2	ENSMUSG00000029014	DnaJ heat shock protein family (Hsp40) member C2	5	21781340	21785042	3702	5.88844e-10	1.28	Hyper
Gm14048	ENSMUSG00000080989	predicted gene 14048	2	130881867	130882045	178	6.16595e-10	2.78	Hyper
Setx	ENSMUSG00000043535	senataxin	2	29146348	29147098	750	7.07946e-10	1.08	Hyper
Ahnak	ENSMUSG00000069833	AHNAK nucleoprotein (desmoyokin)	19	9005380	9006040	660	7.07946e-10	1.42	Hyper
Adam10	ENSMUSG00000054693	a disintegrin and metallopeptidase domain 10	9	70778042	70778522	480	7.94328e-10	2.72	Hyper
Fbxl5	ENSMUSG00000039753	F-box and leucine-rich repeat protein 5	5	43758214	43758934	720	8.51138e-10	1.96	Hyper
Rab12	ENSMUSG00000023460	RAB12, member RAS oncogene family	17	66494900	66495738	838	8.91251e-10	2.05	Hyper
Mki67	ENSMUSG00000031004	antigen identified by monoclonal antibody Ki 67	7	135697596	135698345	749	8.91251e-10	4.15	Hyper
Spcs2	ENSMUSG00000035227	signal peptidase complex subunit 2 homolog (S. cerevisiae)	7	99839663	99839784	121	9.33254e-10	1.85	Hyper
A730017L22Rik	ENSMUSG00000085566	RIKEN cDNA A730017L22 gene	2	130881845	130882025	180	9.33254e-10	2.75	Hyper
Id1	ENSMUSG00000042745	inhibitor of DNA binding 1	2	152736250	152736578	328	1e-09	2.89	Hyper
Setd2	ENSMUSG00000044791	SET domain containing 2	9	110549792	110549972	180	1.04713e-09	1.63	Hyper
Vps18	ENSMUSG00000034216	VPS18 CORVET/HOPS core subunit	2	119296927	119298274	1347	1.04713e-09	2.77	Hyper
Kras	ENSMUSG00000030265	Kirsten rat sarcoma viral oncogene homolog	6	145220252	145220582	330	1.07152e-09	2.35	Hyper
Lcor	ENSMUSG00000025019	ligand dependent nuclear receptor corepressor	19	41558316	41559546	1230	1.09648e-09	1.21	Hyper
Txndc12	ENSMUSG00000028567	thioredoxin domain containing 12 (endoplasmic reticulum)	4	108861504	108861979	475	1.20226e-09	2.3	Hyper
Maea	ENSMUSG00000079562	macrophage erythroblast attacher	5	33372698	33373236	538	1.34896e-09	2.19	Hyper
Lmtk2	ENSMUSG00000038970	lemur tyrosine kinase 2	5	144173662	144175399	1737	1.41254e-09	1.9	Hyper
Lrrc32	ENSMUSG00000090958	leucine rich repeat containing 32	7	98498299	98500748	2449	1.47911e-09	2.49	Hyper
Bccip	ENSMUSG00000030983	BRCA2 and CDKN1A interacting protein	7	133720755	133720935	180	1.51356e-09	1.33	Hyper
Ddr1	ENSMUSG00000003534	discoidin domain receptor family, member 1	17	35681805	35682462	657	1.51356e-09	6.83	Hyper
Arpp19	ENSMUSG00000007656	cAMP-regulated phosphoprotein 19	9	75037613	75037853	240	1.51356e-09	2.59	Hyper
Fat1	ENSMUSG00000070047	FAT atypical cadherin 1	8	45025252	45025763	511	1.51356e-09	1.96	Hyper
Fat1	ENSMUSG00000070047	FAT atypical cadherin 1	8	45025822	45026333	511	1.62181e-09	2.24	Hyper
Hapln4	ENSMUSG00000007594	hyaluronan and proteoglycan link protein 4	8	70089843	70090353	510	1.62181e-09	5.4	Hyper
Snx18	ENSMUSG00000042364	sorting nexin 18	13	113616823	113617334	511	1.7378e-09	2.88	Hyper
Ctgf	ENSMUSG00000019997	connective tissue growth factor	10	24597282	24597849	567	1.77828e-09	2.58	Hyper
Ftsj3	ENSMUSG00000020706	FtsJ RNA methyltransferase homolog 3 (E. coli)	11	106250662	106251001	339	1.86209e-09	1.32	Hyper
Arhgdib	ENSMUSG00000030220	junctional cadherin 5 associated	6	136923923	136924254	331	1.90546e-09	3.85	Hyper
Slc11a2	ENSMUSG00000023030	solute carrier family 11 (proton-coupled divalent metal ion transporters), member 2	15	100393516	100393726	210	1.99526e-09	3.92	Hyper
Ide	ENSMUSG00000056999	insulin degrading enzyme	19	37268802	37269460	658	2.04174e-09	1.81	Hyper
Setx	ENSMUSG00000043535	senataxin	2	29147246	29147816	570	2.04174e-09	2.71	Hyper
Zcchc11	ENSMUSG00000034610	predicted gene 10584	4	108512957	108513557	600	2.18776e-09	2.26	Hyper
Cd93	ENSMUSG00000027435	CD93 antigen	2	148441040	148443473	2433	2.23872e-09	2.42	Hyper
Khsrp	ENSMUSG00000007670	KH-type splicing regulatory protein	17	57022437	57022708	271	2.51189e-09	3.06	Hyper
Gpatch2	ENSMUSG00000039210	G patch domain containing 2	1	187215507	187215813	306	2.63027e-09	1.57	Hyper
2410002F23Rik	ENSMUSG00000045411	RIKEN cDNA 2410002F23 gene	7	44250733	44251871	1138	2.63027e-09	2.44	Hyper
Srrm2	ENSMUSG00000039218	serine/arginine repetitive matrix 2	17	23819919	23820070	151	2.88403e-09	1.48	Hyper
Ets2	ENSMUSG00000022895	E26 avian leukemia oncogene 2, 3' domain	16	95719940	95720091	151	2.88403e-09	2.99	Hyper
Tmem267	ENSMUSG00000074634	transmembrane protein 267	13	119610100	119610400	300	3.01995e-09	3.06	Hyper
Gtpbp2	ENSMUSG00000023952	GTP binding protein 2	17	46168560	46169100	540	3.01995e-09	2.21	Hyper
Zbtb21	ENSMUSG00000046962	zinc finger and BTB domain containing 21	16	97949736	97951830	2094	3.38844e-09	1.94	Hyper
Mrps24	ENSMUSG00000020477	mitochondrial ribosomal protein S24	11	5704341	5704671	330	3.38844e-09	2.42	Hyper
Myl6	ENSMUSG00000090841	myosin, light polypeptide 6, alkali, smooth muscle and non-muscle	10	128492407	128492557	150	3.38844e-09	2.92	Hyper
Cd74	ENSMUSG00000024610	CD74 antigen (invariant polypeptide of major histocompatibility complex, class II antigen-associated)	18	60812375	60812646	271	3.63078e-09	1.74	Hyper
Cpd	ENSMUSG00000020841	carboxypeptidase D	11	76812468	76812708	240	3.89045e-09	4.01	Hyper
Tcf25	ENSMUSG00000001472	transcription factor 25 (basic helix-loop-helix)	8	123401020	123401440	420	3.98107e-09	1.18	Hyper
C77080	ENSMUSG00000050390	expressed sequence C77080	4	129221251	129222755	1504	4.36516e-09	1.39	Hyper
Mfsd6	ENSMUSG00000041439	major facilitator superfamily domain containing 6	1	52708877	52709716	839	4.46684e-09	3.02	Hyper
Igsf5	ENSMUSG00000000159	immunoglobulin superfamily, member 5	16	96403777	96404016	239	4.46684e-09	2.34	Hyper
Nid1	ENSMUSG00000005397	nidogen 1	13	13511580	13511970	390	4.57088e-09	2.45	Hyper
Pla2g12a	ENSMUSG00000027999	phospholipase A2, group XIIA	3	129895046	129895286	240	4.7863e-09	3.36	Hyper
Trim27	ENSMUSG00000021326	tripartite motif-containing 27	13	21192123	21192542	419	4.7863e-09	1.58	Hyper
Pter	ENSMUSG00000026730	phosphotriesterase related	2	12978142	12978441	299	5.24807e-09	1.52	Hyper
2810474O19Rik	ENSMUSG00000032712	RIKEN cDNA 2810474O19 gene	6	149328267	149334733	6466	5.24807e-09	1.02	Hyper
Wdr45	ENSMUSG00000039382	WD repeat domain 45	X	7727905	7728146	241	5.37032e-09	2.54	Hyper
4932438A13Rik	ENSMUSG00000037270	RIKEN cDNA 4932438A13 gene	3	36987058	36987539	481	5.49541e-09	1.95	Hyper
Slc15a3	ENSMUSG00000024737	solute carrier family 15, member 3	19	10842543	10843474	931	6.16595e-09	1.45	Hyper
Slc16a12	ENSMUSG00000009378	solute carrier family 16 (monocarboxylic acid transporters), member 12	19	34674884	34675302	418	6.45654e-09	1.68	Hyper
Srxn1	ENSMUSG00000032802	sulfiredoxin 1 homolog (S. cerevisiae)	2	152111195	152111346	151	6.76083e-09	2.7	Hyper
Dst	ENSMUSG00000026131	dystonin	1	34191031	34191242	211	6.91831e-09	4.66	Hyper
Krt8	ENSMUSG00000049382	keratin 8	15	102004223	102004342	119	6.91831e-09	2.08	Hyper
N4bp1	ENSMUSG00000031652	NEDD4 binding protein 1	8	86844524	86845035	511	7.24436e-09	4	Hyper
BC003965	ENSMUSG00000067722	cDNA sequence BC003965	17	25184560	25185657	1097	7.24436e-09	1.56	Hyper
Ankib1	ENSMUSG00000040351	AHNAK nucleoprotein (desmoyokin)	5	3692606	3693811	1205	7.4131e-09	1.55	Hyper
Gak	ENSMUSG00000062234	cyclin G associated kinase	5	108569590	108569950	360	7.4131e-09	1.44	Hyper
Mtmr3	ENSMUSG00000034354	myotubularin related protein 3	11	4487259	4488579	1320	7.94328e-09	1.48	Hyper
Ahnak	ENSMUSG00000069833	AHNAK nucleoprotein (desmoyokin)	19	9011760	9012150	390	8.31764e-09	2.63	Hyper
C77080	ENSMUSG00000050390	expressed sequence C77080	4	129220593	129220923	330	9.12011e-09	2.87	Hyper
Mki67	ENSMUSG00000031004	antigen identified by monoclonal antibody Ki 67	7	135695230	135696220	990	9.12011e-09	4.3	Hyper
Fam84b	ENSMUSG00000072568	family with sequence similarity 84, member B	15	60822732	60824901	2169	1.04713e-08	1.64	Hyper
Ank3	ENSMUSG00000069601	ankyrin 3, epithelial	10	70004650	70004891	241	1.09648e-08	2.6	Hyper
Scara3	ENSMUSG00000034463	scavenger receptor class A, member 3	14	65919393	65920113	720	1.1749e-08	4.84	Hyper
Magoh	ENSMUSG00000028609	mago homolog, exon junction complex core component	4	107879754	107879932	178	1.23027e-08	2.72	Hyper
Rhbdf2	ENSMUSG00000020806	rhomboid 5 homolog 2	11	116598194	116598434	240	1.25893e-08	3.36	Hyper
Olfml3	ENSMUSG00000027848	olfactomedin-like 3	3	103735556	103736635	1079	1.38038e-08	3	Hyper
Herpud2	ENSMUSG00000008429	HERPUD family member 2	9	25150504	25151402	898	1.44544e-08	1.65	Hyper
Zfp970	ENSMUSG00000078866	zinc finger protein 970	2	177475056	177475236	180	1.51356e-08	1.39	Hyper
Ddit4	ENSMUSG00000020108	DNA-damage-inducible transcript 4	10	59950233	59950977	744	1.58489e-08	2.68	Hyper
Hyal2	ENSMUSG00000010047	hyaluronoglucosaminidase 2	9	107570085	107571133	1048	1.65959e-08	1.73	Hyper
Slc2a1	ENSMUSG00000028645	solute carrier family 2 (facilitated glucose transporter), member 1	4	119136304	119137354	1050	1.65959e-08	1.28	Hyper
Gm8666	ENSMUSG00000048709	predicted gene 8666	X	75475376	75475523	147	1.65959e-08	1.97	Hyper
Tmem184c	ENSMUSG00000031617	transmembrane protein 184C	8	77596310	77597178	868	1.86209e-08	1.28	Hyper
Purb	ENSMUSG00000094483	purine rich element binding protein B	11	6473343	6475857	2514	1.90546e-08	1.02	Hyper
Ube2m	ENSMUSG00000005575	ubiquitin-conjugating enzyme E2M	7	13035238	13035597	359	1.94984e-08	1.82	Hyper
Gpx3	ENSMUSG00000018339	glutathione peroxidase 3	11	54910168	54910347	179	2.18776e-08	3.97	Hyper
Senp6	ENSMUSG00000034252	predicted gene 5831	9	80136497	80136737	240	2.23872e-08	1.75	Hyper
Gm20716	ENSMUSG00000093752	predicted gene 20716	2	168183404	168183883	479	2.23872e-08	1.12	Hyper
Rhod	ENSMUSG00000041845	ras homolog family member D	19	4425724	4426316	592	2.29087e-08	2.16	Hyper
Mon1b	ENSMUSG00000078908	MON1 homolog B, secretory traffciking associated	8	113642604	113643113	509	2.29087e-08	3.57	Hyper
Suco	ENSMUSG00000040297	SUN domain containing ossification factor	1	161834100	161835149	1049	2.34423e-08	2.07	Hyper
Zbtb10	ENSMUSG00000069114	zinc finger and BTB domain containing 10	3	9251139	9278310	27171	2.39883e-08	1.8	Hyper
Tigd2	ENSMUSG00000049232	tigger transposable element derived 2	6	59209711	59210396	685	2.5704e-08	2.14	Hyper
Slc30a6	ENSMUSG00000024069	solute carrier family 30 (zinc transporter), member 6	17	74423128	74423664	536	2.63027e-08	2.56	Hyper
Rnf115	ENSMUSG00000028098	ring finger protein 115	3	96789878	96790117	239	2.63027e-08	1.63	Hyper
Adnp	ENSMUSG00000051149	activity-dependent neuroprotective protein	2	168183405	168183885	480	2.69153e-08	1.12	Hyper
Rai1	ENSMUSG00000062115	retinoic acid induced 1	11	60185154	60186263	1109	2.75423e-08	2.01	Hyper
Zfp810	ENSMUSG00000066829	zinc finger protein 810	9	22278213	22279021	808	2.75423e-08	4.34	Hyper
Cybb	ENSMUSG00000015340	cytochrome b-245, beta polypeptide	X	9437795	9438215	420	2.81838e-08	2.43	Hyper
Tanc1	ENSMUSG00000035168	upstream transcription factor family member 3	2	59842701	59844350	1649	2.95121e-08	1.82	Hyper
Spred1	ENSMUSG00000027351	sprouty protein with EVH-1 domain 1, related sequence	2	117177975	117178365	390	2.95121e-08	1.65	Hyper
6430548M08Rik	ENSMUSG00000031824	RIKEN cDNA 6430548M08 gene	8	120160336	120162308	1972	3.01995e-08	2.88	Hyper
Mrpl10	ENSMUSG00000001445	KCNQ1 overlapping transcript 1	11	97048344	97048764	420	3.23594e-08	1.55	Hyper
Adat3	ENSMUSG00000035370	transmembrane protein 250, pseudogene	10	80614945	80615754	809	3.31131e-08	2.12	Hyper
Ube2d2a	ENSMUSG00000091896	ubiquitin-conjugating enzyme E2D 2A	18	35805556	35805737	181	3.71535e-08	2.81	Hyper
Dpm3	ENSMUSG00000042737	dolichyl-phosphate mannosyltransferase polypeptide 3	3	89266899	89267048	149	3.89045e-08	3.69	Hyper
Taf7	ENSMUSG00000051316	TATA-box binding protein associated factor 7	18	37642126	37643495	1369	3.89045e-08	1.2	Hyper
AI506816	ENSMUSG00000105987	expressed sequence AI506816	5	23702256	23703093	837	3.89045e-08	5.58	Hyper
Ube2f	ENSMUSG00000034343	ubiquitin-conjugating enzyme E2F (putative)	1	91285361	91285902	541	3.98107e-08	2.14	Hyper
BC037039	ENSMUSG00000103309	cDNA sequence BC037039	18	37806372	37807862	1490	4.16869e-08	2.78	Hyper
Atl2	ENSMUSG00000059811	atlastin GTPase 2	17	79852551	79852881	330	4.16869e-08	1.36	Hyper
Raf1	ENSMUSG00000000441	v-raf-leukemia viral oncogene 1	6	115618783	115619233	450	4.2658e-08	1.93	Hyper
Ubald1	ENSMUSG00000039568	UBA-like domain containing 1	16	4874897	4876005	1108	4.46684e-08	1.31	Hyper
Rnh1	ENSMUSG00000038650	ribonuclease/angiogenin inhibitor 1	7	141160355	141160475	120	4.46684e-08	2.99	Hyper
Dync1h1	ENSMUSG00000018707	dynein cytoplasmic 1 heavy chain 1	12	110666323	110666945	622	4.7863e-08	1.66	Hyper
Rbm25	ENSMUSG00000010608	predicted gene 10557	12	83651260	83651590	330	4.89779e-08	1.97	Hyper
Dennd6a	ENSMUSG00000040818	DENN/MADD domain containing 6A	14	26631301	26631482	181	5.24807e-08	7.44	Hyper
Itpripl2	ENSMUSG00000095115	inositol 1,4,5-triphosphate receptor interacting protein-like 2	7	118489516	118491915	2399	5.49541e-08	2.01	Hyper
Rrp15	ENSMUSG00000001305	ribosomal RNA processing 15 homolog (S. cerevisiae)	1	186737599	186737869	270	5.7544e-08	3.53	Hyper
Ankrd50	ENSMUSG00000044864	ankyrin repeat domain 50	3	38454993	38456943	1950	5.7544e-08	1.64	Hyper
Cdip1	ENSMUSG00000004071	cell death inducing Trp53 target 1	16	4765924	4766194	270	5.88844e-08	2.4	Hyper
Zfhx3	ENSMUSG00000038872	zinc finger homeobox 3	8	108956475	108957465	990	5.88844e-08	1.87	Hyper
Cygb	ENSMUSG00000020810	zinc finger homeobox 3	11	116646580	116646820	240	6.0256e-08	4.21	Hyper
Glt8d1	ENSMUSG00000021916	RIKEN cDNA 9330160F10 gene	14	31011514	31011902	388	6.30957e-08	2.56	Hyper
Bptf	ENSMUSG00000040481	bromodomain PHD finger transcription factor	11	107074765	107078576	3811	6.30957e-08	1.26	Hyper
Naif1	ENSMUSG00000039164	nuclear apoptosis inducing factor 1	2	32455122	32455903	781	6.60693e-08	2.75	Hyper
Map2k3	ENSMUSG00000018932	mitogen-activated protein kinase kinase 3	11	60952124	60952811	687	6.60693e-08	1.73	Hyper
Eif3j1	ENSMUSG00000027236	eukaryotic translation initiation factor 3, subunit J1	2	122028665	122029047	382	6.60693e-08	3.46	Hyper
Fcgr3	ENSMUSG00000059498	Fc receptor, IgG, low affinity III	1	171051203	171051772	569	6.60693e-08	3.56	Hyper
Rnf123	ENSMUSG00000041528	ring finger protein 123	9	108051533	108051952	419	6.60693e-08	2.82	Hyper
Gpr89	ENSMUSG00000028096	G protein-coupled receptor 89	3	96871157	96871577	420	6.60693e-08	2.46	Hyper
Wnk1	ENSMUSG00000045962	WNK lysine deficient protein kinase 1	6	120037261	120038372	1111	6.91831e-08	1.27	Hyper
St6gal1	ENSMUSG00000022885	beta galactoside alpha 2,6 sialyltransferase 1	16	23321115	23321655	540	6.91831e-08	1.16	Hyper
Wbp11	ENSMUSG00000030216	WW domain binding protein 11	6	136820524	136820705	181	7.24436e-08	2.64	Hyper
Foxp4	ENSMUSG00000023991	PEAK1 related kinase activating pseudokinase 1	17	47867729	47868028	299	7.4131e-08	2.24	Hyper
Nedd9	ENSMUSG00000021365	neural precursor cell expressed, developmentally down-regulated gene 9	13	41310179	41310928	749	7.58578e-08	3.36	Hyper
Tns2	ENSMUSG00000037003	tensin 2	15	102111193	102112091	898	7.58578e-08	1.74	Hyper
Armcx4	ENSMUSG00000049804	armadillo repeat containing, X-linked 4	X	134689330	134691277	1947	7.94328e-08	2.18	Hyper
Cenpb	ENSMUSG00000068267	centromere protein B	2	131177309	131177669	360	8.12831e-08	1.47	Hyper
Tug1	ENSMUSG00000056579	taurine upregulated gene 1	11	3639904	3640144	240	8.91251e-08	3.84	Hyper
Tmem43	ENSMUSG00000030095	transmembrane protein 43	6	91487028	91487985	957	9.54993e-08	2.62	Hyper
Scamp4	ENSMUSG00000113949	secretory carrier membrane protein 4	10	80614951	80615753	802	9.77237e-08	2.06	Hyper
Tm9sf4	ENSMUSG00000068040	transmembrane 9 superfamily protein member 4	2	153209207	153209657	450	1e-07	2.08	Hyper
Erf	ENSMUSG00000040857	Ets2 repressor factor	7	25244259	25245660	1401	1.02329e-07	1.47	Hyper
Dgkz	ENSMUSG00000040479	diacylglycerol kinase zeta	2	91940311	91941014	703	1.07152e-07	2.94	Hyper
Pdk4	ENSMUSG00000019577	pyruvate dehydrogenase kinase, isoenzyme 4	6	5485105	5485552	447	1.09648e-07	3.53	Hyper
Nup98	ENSMUSG00000063550	nucleoporin 98	7	102119487	102120296	809	1.12202e-07	1.76	Hyper
Csf2rb	ENSMUSG00000071713	colony stimulating factor 2 receptor, beta, low-affinity (granulocyte-macrophage)	15	78347439	78348723	1284	1.1749e-07	2.44	Hyper
Kdm2a	ENSMUSG00000054611	lysine (K)-specific demethylase 2A	19	4324370	4325030	660	1.25893e-07	1.4	Hyper
Nsmf	ENSMUSG00000006476	NMDA receptor synaptonuclear signaling and neuronal migration factor	2	25061626	25061896	270	1.25893e-07	3.21	Hyper
Dpm3	ENSMUSG00000042737	dolichyl-phosphate mannosyltransferase polypeptide 3	3	89266902	89267050	148	1.28825e-07	3.58	Hyper
Tlr13	ENSMUSG00000033777	toll-like receptor 13	X	106156824	106158376	1552	1.28825e-07	2.58	Hyper
Etohd2	ENSMUSG00000089875	ethanol decreased 2	13	59771943	59773049	1106	1.28825e-07	1.01	Hyper
Lmf2	ENSMUSG00000022614	lipase maturation factor 2	15	89351482	89352027	545	1.31826e-07	1.27	Hyper
Macf1	ENSMUSG00000028649	microtubule-actin crosslinking factor 1	4	123350832	123351133	301	1.31826e-07	1.61	Hyper
Rab5b	ENSMUSG00000000711	RAB5B, member RAS oncogene family	10	128679170	128679558	388	1.47911e-07	1.76	Hyper
Mid1ip1	ENSMUSG00000008035	Mid1 interacting protein 1 (gastrulation specific G12-like (zebrafish))	X	10717433	10718791	1358	1.51356e-07	1.58	Hyper
Cpq	ENSMUSG00000039007	carboxypeptidase Q	15	33212967	33213117	150	1.54882e-07	1.85	Hyper
Esco1	ENSMUSG00000024293	establishment of sister chromatid cohesion N-acetyltransferase 1	18	10594840	10595140	300	1.58489e-07	2.78	Hyper
Prelid3b	ENSMUSG00000016257	PRELI domain containing 3B	2	174465366	174465577	211	1.62181e-07	3.75	Hyper
Parp16	ENSMUSG00000032392	poly (ADP-ribose) polymerase family, member 16	9	65238177	65238596	419	1.62181e-07	1.57	Hyper
Lrp10	ENSMUSG00000022175	low-density lipoprotein receptor-related protein 10	14	54469549	54470329	780	1.69824e-07	1.76	Hyper
Map4	ENSMUSG00000032479	microtubule-associated protein 4	9	110082155	110082516	361	1.69824e-07	3.08	Hyper
Hnrnpr	ENSMUSG00000066037	heterogeneous nuclear ribonucleoprotein R	4	136339138	136339859	721	1.77828e-07	1.93	Hyper
Etv3	ENSMUSG00000003382	ets variant 3	3	87527233	87527444	211	1.86209e-07	2.32	Hyper
Eif3c	ENSMUSG00000030738	eukaryotic translation initiation factor 3, subunit C	7	126546870	126547213	343	1.86209e-07	1.16	Hyper
Sh3pxd2a	ENSMUSG00000053617	SH3 and PX domains 2A	19	47265360	47266020	660	1.86209e-07	2.26	Hyper
Prnp	ENSMUSG00000079037	prion protein	2	131936768	131937095	327	2.04174e-07	1.6	Hyper
Akap13	ENSMUSG00000066406	A kinase (PRKA) anchor protein 13	7	75609450	75610649	1199	2.04174e-07	1.04	Hyper
Abcb10	ENSMUSG00000031974	ATP-binding cassette, sub-family B (MDR/TAP), member 10	8	123953056	123953266	210	2.04174e-07	2.22	Hyper
Hfe2	ENSMUSG00000038403	hemochromatosis type 2 (juvenile)	3	96527178	96529121	1943	2.04174e-07	1.2	Hyper
Tcf4	ENSMUSG00000053477	transcription factor 4	18	69682737	69683711	974	2.0893e-07	2.85	Hyper
Etl4	ENSMUSG00000036617	enhancer trap locus 4	2	20805604	20807336	1732	2.18776e-07	1.98	Hyper
Dlgap4	ENSMUSG00000061689	discs, large homolog-associated protein 4 (Drosophila)	2	156745855	156746275	420	2.23872e-07	2.83	Hyper
Id1	ENSMUSG00000042745	inhibitor of DNA binding 1	2	152736934	152737321	387	2.34423e-07	2.28	Hyper
Acaca	ENSMUSG00000020532	acetyl-Coenzyme A carboxylase alpha	11	84401231	84401651	420	2.39883e-07	1.41	Hyper
Cuedc2	ENSMUSG00000036748	CUE domain containing 2	19	46330766	46331338	572	2.39883e-07	3.04	Hyper
Atxn2l	ENSMUSG00000032637	nuclear receptor binding protein 2	7	126493184	126493364	180	2.51189e-07	2.72	Hyper
Ramp2	ENSMUSG00000001240	receptor (calcitonin) activity modifying protein 2	11	101259040	101259546	506	2.69153e-07	1.17	Hyper
Slc25a33	ENSMUSG00000028982	solute carrier family 25, member 33	4	149744514	149744934	420	2.69153e-07	1.93	Hyper
BC049987	ENSMUSG00000110755	cDNA sequence BC049987	9	44670511	44670987	476	2.69153e-07	3.2	Hyper
Fibin	ENSMUSG00000074971	AHNAK nucleoprotein (desmoyokin)	2	110362138	110362527	389	2.81838e-07	5.95	Hyper
Zbtb24	ENSMUSG00000019826	zinc finger and BTB domain containing 24	10	41451120	41452109	989	2.81838e-07	1.82	Hyper
Mrpl36	ENSMUSG00000021607	mitochondrial ribosomal protein L36	13	73331552	73331881	329	2.81838e-07	2.43	Hyper
Atg101	ENSMUSG00000037204	autophagy related 101	15	101290393	101290844	451	2.95121e-07	3.38	Hyper
Fpgt	ENSMUSG00000053870	fucose-1-phosphate guanylyltransferase	3	155086652	155089046	2394	3.01995e-07	2.2	Hyper
Tkt	ENSMUSG00000021957	transketolase	14	30568132	30568312	180	3.0903e-07	3.36	Hyper
Fbln5	ENSMUSG00000021186	fibulin 5	12	101750453	101750873	420	3.0903e-07	5.38	Hyper
Pcnx3	ENSMUSG00000054874	pecanex homolog 3	19	5685277	5686118	841	3.23594e-07	2.35	Hyper
Id3	ENSMUSG00000007872	inhibitor of DNA binding 3	4	136144685	136145296	611	3.31131e-07	1.9	Hyper
Katnbl1	ENSMUSG00000027132	katanin p80 subunit B like 1	2	112412542	112412900	358	3.31131e-07	5.39	Hyper
2021-03-07	ENSMUSG00000026977	membrane-associated ring finger (C3HC4) 7	2	60234349	60234799	450	3.31131e-07	1.91	Hyper
Zfand3	ENSMUSG00000044477	predicted gene 28529	17	30208048	30208587	539	3.38844e-07	1.55	Hyper
Setd1b	ENSMUSG00000038384	SET domain containing 1B	5	123146660	123148743	2083	3.38844e-07	1.72	Hyper
Zfp397	ENSMUSG00000024276	zinc finger protein 397	18	23956307	23956907	600	3.38844e-07	1.97	Hyper
Mef2c	ENSMUSG00000005583	myocyte enhancer factor 2C	13	83575519	83575850	331	3.46737e-07	3.28	Hyper
Mkrn2	ENSMUSG00000000439	KCNQ1 overlapping transcript 1	6	115618792	115619242	450	3.46737e-07	1.69	Hyper
Nf1	ENSMUSG00000020716	neurofibromatosis 1	11	79578345	79578916	571	3.54813e-07	1.54	Hyper
Lpin3	ENSMUSG00000027412	lipin 3	2	160905286	160905764	478	3.63078e-07	5.04	Hyper
Mki67	ENSMUSG00000031004	antigen identified by monoclonal antibody Ki 67	7	135696458	135697537	1079	3.63078e-07	3.59	Hyper
Ier3	ENSMUSG00000003541	immediate early response 3	17	35822208	35822655	447	3.80189e-07	4.29	Hyper
Spty2d1	ENSMUSG00000049516	SPT2, Suppressor of Ty, domain containing 1 (S. cerevisiae)	7	46993026	47006587	13561	3.80189e-07	1.19	Hyper
Kansl1	ENSMUSG00000018412	KAT8 regulatory NSL complex subunit 1	11	104423921	104426456	2535	3.89045e-07	1.05	Hyper
Wnk1	ENSMUSG00000045962	WNK lysine deficient protein kinase 1	6	119949153	119949544	391	3.89045e-07	1.06	Hyper
Sgk3	ENSMUSG00000025915	serum/glucocorticoid regulated kinase 3	1	9898689	9899019	330	3.98107e-07	4.11	Hyper
Crls1	ENSMUSG00000027357	cardiolipin synthase 1	2	132865892	132866072	180	4.0738e-07	1.71	Hyper
Vps25	ENSMUSG00000078656	vacuolar protein sorting 25	11	101259041	101259549	508	4.0738e-07	1.16	Hyper
Gab2	ENSMUSG00000004508	cDNA sequence BC049987	7	97305293	97305922	629	4.2658e-07	3.22	Hyper
Kif5b	ENSMUSG00000006740	kinesin family member 5B	18	6222739	6222890	151	4.36516e-07	1.81	Hyper
4930453N24Rik	ENSMUSG00000059920	RIKEN cDNA 4930453N24 gene	16	64766093	64766656	563	4.46684e-07	1.42	Hyper
Plec	ENSMUSG00000022565	plectin	15	76171003	76171664	661	4.46684e-07	1.33	Hyper
Serpine1	ENSMUSG00000037411	serine (or cysteine) peptidase inhibitor, clade E, member 1	5	137062725	137064373	1648	4.89779e-07	4.08	Hyper
Mfsd4b4	ENSMUSG00000096687	major facilitator superfamily domain containing 4B4	10	39891214	39892383	1169	5.01187e-07	2.05	Hyper
Gbe1	ENSMUSG00000022707	glucan (1,4-alpha-), branching enzyme 1	16	70314097	70314278	181	5.12861e-07	2.89	Hyper
Smad6	ENSMUSG00000036867	SMAD family member 6	9	64021489	64022059	570	5.12861e-07	3.17	Hyper
Ddx42	ENSMUSG00000020705	DEAD (Asp-Glu-Ala-Asp) box polypeptide 42	11	106248419	106248779	360	5.12861e-07	2.11	Hyper
Chmp7	ENSMUSG00000034190	charged multivesicular body protein 7	14	69717925	69718618	693	5.37032e-07	1.01	Hyper
Apex1	ENSMUSG00000035960	apurinic/apyrimidinic endonuclease 1	14	50926326	50926902	576	5.49541e-07	2.04	Hyper
Qpctl	ENSMUSG00000030407	glutaminyl-peptide cyclotransferase-like	7	19140359	19141108	749	5.49541e-07	2.44	Hyper
Efnb1	ENSMUSG00000031217	ephrin B1	X	99147324	99147920	596	5.62341e-07	2.46	Hyper
Vps54	ENSMUSG00000020128	VPS54 GARP complex subunit	11	21277777	21278048	271	5.88844e-07	1.84	Hyper
Flot1	ENSMUSG00000059714	flotillin 1	17	35832522	35832761	239	6.0256e-07	2.88	Hyper
Nudt4	ENSMUSG00000020029	nudix (nucleoside diphosphate linked moiety X)-type motif 4	10	95547156	95547337	181	6.0256e-07	1.37	Hyper
Maml1	ENSMUSG00000050567	mastermind like 1 (Drosophila)	11	50265683	50266162	479	6.16595e-07	2.98	Hyper
Gm10557	ENSMUSG00000073647	predicted gene 10557	18	4198275	4198546	271	6.16595e-07	2.54	Hyper
Cpsf2	ENSMUSG00000041781	cleavage and polyadenylation specific factor 2	12	102002684	102003827	1143	6.30957e-07	1.88	Hyper
Nid1	ENSMUSG00000005397	nidogen 1	13	13509964	13510294	330	6.91831e-07	2.49	Hyper
Rlf	ENSMUSG00000049878	rearranged L-myc fusion sequence	4	121150132	121150972	840	6.91831e-07	1.8	Hyper
Sstr2	ENSMUSG00000047904	somatostatin receptor 2	11	113625016	113625820	804	7.07946e-07	4.6	Hyper
Gsto1	ENSMUSG00000025068	glutathione S-transferase omega 1	19	47864610	47864790	180	7.24436e-07	2.02	Hyper
Sfpq	ENSMUSG00000028820	splicing factor proline/glutamine rich (polypyrimidine tract binding protein associated)	4	127021949	127022219	270	8.12831e-07	2.88	Hyper
Slc11a2	ENSMUSG00000023030	solute carrier family 11 (proton-coupled divalent metal ion transporters), member 2	15	100393845	100394326	481	8.51138e-07	2.79	Hyper
Nudt4	ENSMUSG00000020029	PRELI domain containing 3B	10	95563875	95564116	241	8.70964e-07	2.15	Hyper
Vcan	ENSMUSG00000021614	versican	13	89691098	89691459	361	8.70964e-07	6.92	Hyper
Gm28036	ENSMUSG00000098950	predicted gene, 28036	2	156097660	156098347	687	8.91251e-07	1.44	Hyper
Eif2s2	ENSMUSG00000074656	eukaryotic translation initiation factor 2, subunit 2 (beta)	2	154887722	154887992	270	8.91251e-07	3.75	Hyper
Spg20	ENSMUSG00000036580	spastic paraplegia 20, spartin (Troyer syndrome) homolog (human)	3	55136036	55136246	210	9.54993e-07	1.97	Hyper
Tlr13	ENSMUSG00000033777	toll-like receptor 13	X	106159210	106160314	1104	9.54993e-07	3.25	Hyper
Cyth4	ENSMUSG00000018008	cytohesin 4	15	78619894	78621989	2095	1e-06	2.64	Hyper
Trim3	ENSMUSG00000036989	tripartite motif-containing 3	7	105617930	105618689	759	1.02329e-06	2.44	Hyper
Lbh	ENSMUSG00000024063	limb-bud and heart	17	72939784	72940114	330	1.04713e-06	2.62	Hyper
Pggt1b	ENSMUSG00000024477	protein geranylgeranyltransferase type I, beta subunit	18	46241286	46241495	209	1.04713e-06	2.74	Hyper
Aak1	ENSMUSG00000057230	AP2 associated kinase 1	6	86995882	86998249	2367	1.07152e-06	1.32	Hyper
Nop53	ENSMUSG00000041560	NOP53 ribosome biogenesis factor	7	15941772	15942789	1017	1.09648e-06	1.57	Hyper
Ccdc71l	ENSMUSG00000090946	coiled-coil domain containing 71 like	12	32378703	32380226	1523	1.12202e-06	1.95	Hyper
Kmt2a	ENSMUSG00000002028	predicted gene 45837	9	44819065	44821224	2159	1.20226e-06	1.1	Hyper
Spata13	ENSMUSG00000021990	spermatogenesis associated 13	14	60690910	60691450	540	1.23027e-06	1.67	Hyper
Tes	ENSMUSG00000029552	testis derived transcript	6	17065178	17065389	211	1.25893e-06	3.47	Hyper
Il10rb	ENSMUSG00000022969	interleukin 10 receptor, beta	16	91424934	91425714	780	1.25893e-06	1.99	Hyper
Kansl1	ENSMUSG00000018412	KAT8 regulatory NSL complex subunit 1	11	104334872	104335532	660	1.28825e-06	2.61	Hyper
Slc39a6	ENSMUSG00000024270	solute carrier family 39 (metal ion transporter), member 6	18	24600817	24601626	809	1.34896e-06	3.6	Hyper
Atp8b1	ENSMUSG00000039529	ATPase, class I, type 8B, member 1	18	64530865	64531525	660	1.38038e-06	1.73	Hyper
Gm340	ENSMUSG00000090673	predicted gene 340	19	41583732	41585134	1402	1.41254e-06	1.49	Hyper
Ubqln2	ENSMUSG00000050148	ubiquilin 2	X	153499659	153500376	717	1.47911e-06	1.48	Hyper
Snx33	ENSMUSG00000032733	sorting nexin 33	9	56925951	56928072	2121	1.51356e-06	1.32	Hyper
Ern1	ENSMUSG00000020715	endoplasmic reticulum (ER) to nucleus signalling 1	11	106397672	106397853	181	1.51356e-06	1.41	Hyper
Aldh18a1	ENSMUSG00000025007	aldehyde dehydrogenase 18 family, member A1	19	40550406	40550766	360	1.54882e-06	5.42	Hyper
Ice1	ENSMUSG00000034525	interactor of little elongation complex ELL subunit 1	13	70602337	70602908	571	1.54882e-06	1.3	Hyper
Ptcd2	ENSMUSG00000021650	pentatricopeptide repeat domain 2	13	99319825	99320215	390	1.65959e-06	2.22	Hyper
Akap13	ENSMUSG00000066406	A kinase (PRKA) anchor protein 13	7	75750863	75751253	390	1.65959e-06	2.09	Hyper
Ncln	ENSMUSG00000020238	nicalin	10	81487144	81487354	210	1.65959e-06	2.24	Hyper
Washc2	ENSMUSG00000024104	WASH complex subunit 2`	6	116256774	116260541	3767	1.65959e-06	1.6	Hyper
Lpar6	ENSMUSG00000033446	lysophosphatidic acid receptor 6	14	73239004	73239785	781	1.77828e-06	2.17	Hyper
Ntmt1	ENSMUSG00000026857	N-terminal Xaa-Pro-Lys N-methyltransferase 1	2	30822437	30822973	536	1.77828e-06	2.97	Hyper
Fndc3a	ENSMUSG00000033487	fibronectin type III domain containing 3A	14	72540281	72540462	181	1.8197e-06	2.03	Hyper
Pigm	ENSMUSG00000050229	phosphatidylinositol glycan anchor biosynthesis, class M	1	172377414	172378314	900	1.8197e-06	2.35	Hyper
Zfp146	ENSMUSG00000037029	zinc finger protein 146	7	30162305	30162929	624	1.86209e-06	1.81	Hyper
Nes	ENSMUSG00000004891	nestin	3	87975924	87978113	2189	1.86209e-06	2.84	Hyper
Ergic3	ENSMUSG00000005881	ERGIC and golgi 3	2	156018039	156018279	240	1.86209e-06	2.55	Hyper
Tssc4	ENSMUSG00000045752	tumor-suppressing subchromosomal transferable fragment 4	7	143069902	143071063	1161	1.90546e-06	1.74	Hyper
Arf3	ENSMUSG00000051853	RIKEN cDNA 4933416M07 gene	15	98740227	98740438	211	1.94984e-06	1.57	Hyper
Nfat5	ENSMUSG00000003847	nuclear factor of activated T cells 5	8	107367120	107367511	391	1.94984e-06	1.57	Hyper
Abtb1	ENSMUSG00000030083	ankyrin repeat and BTB (POZ) domain containing 1	6	88839385	88839565	180	1.94984e-06	2.79	Hyper
Pprc1	ENSMUSG00000055491	peroxisome proliferative activated receptor, gamma, coactivator-related 1	19	46063326	46063926	600	1.99526e-06	3.14	Hyper
Sirpa	ENSMUSG00000037902	signal-regulatory protein alpha	2	129616322	129616472	150	2.0893e-06	2.52	Hyper
Axin2	ENSMUSG00000000142	axin 2	11	108923451	108924081	630	2.13796e-06	2.46	Hyper
Brcc3	ENSMUSG00000031201	BRCA1/BRCA2-containing complex, subunit 3	X	75449982	75450253	271	2.13796e-06	1.27	Hyper
Foxn2	ENSMUSG00000034998	RIKEN cDNA 9930111J21 gene 2	17	88462739	88463219	480	2.18776e-06	1.73	Hyper
Ube3c	ENSMUSG00000039000	ubiquitin protein ligase E3C	5	29674505	29674776	271	2.18776e-06	2.24	Hyper
Dxo	ENSMUSG00000040482	decapping exoribonuclease	17	34837077	34838181	1104	2.23872e-06	1.76	Hyper
Tet2	ENSMUSG00000040943	predicted gene 13889	3	133487895	133488135	240	2.29087e-06	2.84	Hyper
Mcu	ENSMUSG00000009647	ankyrin repeat domain 11	10	59447671	59448000	329	2.29087e-06	2.3	Hyper
Hivep1	ENSMUSG00000021366	human immunodeficiency virus type I enhancer binding protein 1	13	42154450	42155380	930	2.29087e-06	1.78	Hyper
Onecut2	ENSMUSG00000045991	one cut domain, family member 2	18	64393754	64394324	570	2.29087e-06	1.07	Hyper
Mrps23	ENSMUSG00000023723	mitochondrial ribosomal protein S23	11	88210667	88211447	780	2.29087e-06	1.99	Hyper
Zfp710	ENSMUSG00000048897	zinc finger protein 710	7	80081055	80081956	901	2.34423e-06	1.34	Hyper
Irak1	ENSMUSG00000031392	interleukin-1 receptor-associated kinase 1	X	74016660	74018131	1471	2.34423e-06	1.25	Hyper
Tcea1-ps1	ENSMUSG00000067869	transcription elongation factor A (SII) 1, pseudogene 1	15	90882701	90882848	147	2.34423e-06	1.98	Hyper
Slc16a12	ENSMUSG00000009378	solute carrier family 16 (monocarboxylic acid transporters), member 12	19	34669921	34670279	358	2.34423e-06	1.4	Hyper
Grpel1	ENSMUSG00000029198	GrpE-like 1, mitochondrial	5	36472764	36473512	748	2.34423e-06	2.99	Hyper
Smpd3	ENSMUSG00000031906	sphingomyelin phosphodiesterase 3, neutral	8	106254908	106255721	813	2.34423e-06	3.8	Hyper
Gpnmb	ENSMUSG00000029816	glycoprotein (transmembrane) nmb	6	49047806	49048106	300	2.39883e-06	6.04	Hyper
Cx3cr1	ENSMUSG00000052336	chemokine (C-X3-C motif) receptor 1	9	120051504	120052221	717	2.39883e-06	4.65	Hyper
Dusp6	ENSMUSG00000019960	dual specificity phosphatase 6	10	99263230	99263619	389	2.45471e-06	1.39	Hyper
Clip2	ENSMUSG00000063146	CAP-GLY domain containing linker protein 2	5	134502535	134503436	901	2.45471e-06	2.07	Hyper
Mafk	ENSMUSG00000018143	BRCA1 interacting protein C-terminal helicase 1, opposite strand	5	139801431	139801760	329	2.51189e-06	2.24	Hyper
Stbd1	ENSMUSG00000047963	starch binding domain 1	5	92606282	92606549	267	2.51189e-06	1.59	Hyper
Mrfap1	ENSMUSG00000055302	Morf4 family associated protein 1	5	36794926	36795196	270	2.51189e-06	1.36	Hyper
Zfp84	ENSMUSG00000046185	zinc finger protein 84	7	29775926	29777735	1809	2.5704e-06	1.36	Hyper
Tshz1	ENSMUSG00000046982	teashirt zinc finger family member 1	18	84014678	84014858	180	2.5704e-06	4.35	Hyper
Fam25c	ENSMUSG00000043681	AHNAK nucleoprotein (desmoyokin)	14	34352025	34355375	3350	2.63027e-06	3.01	Hyper
Csnk1a1	ENSMUSG00000024576	casein kinase 1, alpha 1	18	61587906	61588146	240	2.63027e-06	1.13	Hyper
Zhx3	ENSMUSG00000035877	zinc fingers and homeoboxes 3	2	160781335	160782236	901	2.69153e-06	1.1	Hyper
Cyp3a13	ENSMUSG00000029727	cytochrome P450, family 3, subfamily a, polypeptide 13	5	137921469	137921619	150	2.69153e-06	1.02	Hyper
Rbm12	ENSMUSG00000089824	RNA binding motif protein 12	2	156097655	156098346	691	2.69153e-06	1.4	Hyper
Chtf8	ENSMUSG00000046691	CTF8, chromosome transmission fidelity factor 8	8	106884041	106884607	566	2.69153e-06	2.03	Hyper
Lsm4	ENSMUSG00000031848	LSM4 homolog, U6 small nuclear RNA and mRNA degradation associated	8	70678544	70678722	178	2.75423e-06	3.58	Hyper
Lgals9	ENSMUSG00000001123	lectin, galactose binding, soluble 9	11	78984797	78984946	149	2.81838e-06	1.11	Hyper
Wisp1	ENSMUSG00000005124	WNT1 inducible signaling pathway protein 1	15	66919242	66919903	661	2.81838e-06	5.74	Hyper
Als2cl	ENSMUSG00000044037	ALS2 C-terminal like	9	110898708	110899933	1225	2.81838e-06	1.59	Hyper
Edem1	ENSMUSG00000030104	ER degradation enhancer, mannosidase alpha-like 1	6	108855561	108855682	121	2.88403e-06	1.33	Hyper
Gm2810	ENSMUSG00000082938	predicted pseudogene 2810	5	40328617	40328798	181	2.88403e-06	2.1	Hyper
Rnf24	ENSMUSG00000048911	ring finger protein 24	2	131302556	131303546	990	2.95121e-06	4.63	Hyper
Atg13	ENSMUSG00000027244	autophagy related 13	2	91675813	91676413	600	3.01995e-06	1.44	Hyper
Top1	ENSMUSG00000070544	topoisomerase (DNA) I	2	160721535	160721745	210	3.0903e-06	1.58	Hyper
Sesn2	ENSMUSG00000028893	sestrin 2	4	132492390	132493080	690	3.16228e-06	1.97	Hyper
Sri	ENSMUSG00000003161	sorcin	5	8068779	8068960	181	3.31131e-06	3.25	Hyper
Slfn2	ENSMUSG00000072620	schlafen 2	11	83069549	83070114	565	3.31131e-06	3.47	Hyper
Secisbp2l	ENSMUSG00000035093	SECIS binding protein 2-like	2	125773262	125773443	181	3.31131e-06	2.34	Hyper
Il17ra	ENSMUSG00000002897	interleukin 17 receptor A	6	120481205	120482494	1289	3.38844e-06	1.69	Hyper
Mepce	ENSMUSG00000029726	methylphosphate capping enzyme	5	137783298	137785782	2484	3.38844e-06	1.53	Hyper
Fgfr1	ENSMUSG00000031565	fibroblast growth factor receptor 1	8	25573649	25574132	483	3.38844e-06	3.53	Hyper
Sacs	ENSMUSG00000048279	sacsin	14	61191335	61192085	750	3.46737e-06	3.19	Hyper
Fzd1	ENSMUSG00000044674	frizzled class receptor 1	5	4755277	4756357	1080	3.54813e-06	2.91	Hyper
Tor1aip1	ENSMUSG00000026466	torsin A interacting protein 1	1	156035852	156036480	628	3.54813e-06	1.13	Hyper
Plbd2	ENSMUSG00000029598	phospholipase B domain containing 2	5	120484868	120485738	870	3.63078e-06	1.47	Hyper
Pcdh7	ENSMUSG00000029108	RIKEN cDNA 5930430L01 gene	5	57719883	57721471	1588	3.71535e-06	2.59	Hyper
Fam208b	ENSMUSG00000033799	family with sequence similarity 208, member B	13	3573573	3574023	450	3.80189e-06	3.18	Hyper
Csf2ra	ENSMUSG00000059326	colony stimulating factor 2 receptor, alpha, low-affinity (granulocyte-macrophage)	19	61224461	61225355	894	3.89045e-06	4.03	Hyper
Ice1	ENSMUSG00000034525	interactor of little elongation complex ELL subunit 1	13	70604047	70608330	4283	3.89045e-06	1.01	Hyper
Slc35c1	ENSMUSG00000049922	solute carrier family 35, member C1	2	92454162	92454639	477	4.0738e-06	1.72	Hyper
Gm15491	ENSMUSG00000087367	predicted gene 15491	19	45751876	45752310	434	4.16869e-06	1.89	Hyper
Marcks	ENSMUSG00000069662	myristoylated alanine rich protein kinase C substrate	10	37133644	37133885	241	4.16869e-06	3.24	Hyper
Cops8	ENSMUSG00000034432	COP9 signalosome subunit 8	1	90612295	90613013	718	4.2658e-06	1.38	Hyper
Slc7a5	ENSMUSG00000040010	solute carrier family 7 (cationic amino acid transporter, y+ system), member 5	8	121882315	121882944	629	4.36516e-06	2.76	Hyper
Irak1	ENSMUSG00000031392	interleukin-1 receptor-associated kinase 1	X	74015196	74015496	300	4.36516e-06	1.68	Hyper
Timm29	ENSMUSG00000048429	translocase of inner mitochondrial membrane 29	9	21594504	21594714	210	4.36516e-06	1.53	Hyper
Fat1	ENSMUSG00000070047	FAT atypical cadherin 1	8	44952269	44952690	421	4.46684e-06	1.57	Hyper
Tmem185b	ENSMUSG00000098923	transmembrane protein 185B	1	119526842	119527884	1042	4.7863e-06	1.58	Hyper
Parp10	ENSMUSG00000063268	poly (ADP-ribose) polymerase family, member 10	15	76233093	76233572	479	4.7863e-06	2.75	Hyper
Chmp2a	ENSMUSG00000033916	charged multivesicular body protein 2A	7	13032039	13032334	295	4.7863e-06	1.36	Hyper
Adpgk	ENSMUSG00000025236	ADP-dependent glucokinase	9	59314786	59316194	1408	4.89779e-06	1.16	Hyper
Mthfr	ENSMUSG00000029009	5,10-methylenetetrahydrofolate reductase	4	148055383	148056104	721	4.89779e-06	2.07	Hyper
Pla2g6	ENSMUSG00000042632	phospholipase A2, group VI	15	79286347	79286798	451	5.12861e-06	1.65	Hyper
Arid1a	ENSMUSG00000007880	AT rich interactive domain 1A (SWI-like)	4	133686232	133686693	461	5.12861e-06	1.16	Hyper
Pex11g	ENSMUSG00000069633	peroxisomal biogenesis factor 11 gamma	8	3458862	3459220	358	5.12861e-06	1.65	Hyper
Gm44775	ENSMUSG00000108955	predicted gene 44775	8	3458869	3459227	358	5.12861e-06	1.66	Hyper
Fdx1l	ENSMUSG00000079677	ferredoxin 1-like	9	21067549	21067905	356	5.37032e-06	1.02	Hyper
Fam171b	ENSMUSG00000048388	family with sequence similarity 171, member B	2	83879447	83880435	988	5.49541e-06	5.96	Hyper
Ptprb	ENSMUSG00000020154	RIKEN cDNA 4930404A12 gene	10	116387437	116388277	840	5.62341e-06	1.09	Hyper
Gtf3c4	ENSMUSG00000035666	general transcription factor IIIC, polypeptide 4	2	28833629	28834140	511	5.62341e-06	1.87	Hyper
Rap2b	ENSMUSG00000036894	RAP2B, member of RAS oncogene family	3	61364928	61365797	869	5.62341e-06	1.12	Hyper
Tead1	ENSMUSG00000055320	TEA domain family member 1	7	112903930	112904261	331	5.62341e-06	3.79	Hyper
Tsc22d2	ENSMUSG00000027806	TSC22 domain family, member 2	3	58416993	58417713	720	5.62341e-06	1.51	Hyper
Mcm3ap	ENSMUSG00000001150	minichromosome maintenance complex component 3 associated protein	10	76470739	76471540	801	5.88844e-06	1.94	Hyper
Mob1a	ENSMUSG00000043131	MOB kinase activator 1A	6	83340180	83340511	331	6.0256e-06	1.99	Hyper
Rnf103	ENSMUSG00000052656	ring finger protein 103	6	71505707	71505947	240	6.16595e-06	2.12	Hyper
Il4ra	ENSMUSG00000030748	interleukin 4 receptor, alpha	7	125577204	125577922	718	6.16595e-06	1.69	Hyper
Mageh1	ENSMUSG00000047238	melanoma antigen, family H, 1	X	153036705	153037005	300	6.30957e-06	3.25	Hyper
Ank	ENSMUSG00000022265	progressive ankylosis	15	27593297	27593835	538	6.30957e-06	2	Hyper
Sox4	ENSMUSG00000076431	SRY (sex determining region Y)-box 4	13	28952603	28953533	930	6.45654e-06	3.6	Hyper
St6gal1	ENSMUSG00000022885	beta galactoside alpha 2,6 sialyltransferase 1	16	23357682	23358132	450	6.45654e-06	1.47	Hyper
Mdfic	ENSMUSG00000041390	MyoD family inhibitor domain containing	6	15770315	15770586	271	6.45654e-06	1.9	Hyper
Mrps12	ENSMUSG00000045948	mitochondrial ribosomal protein S12	7	28739670	28740057	387	6.45654e-06	1.26	Hyper
Gpatch8	ENSMUSG00000034621	G patch domain containing 8	11	102480377	102482025	1648	6.60693e-06	1.27	Hyper
Pvr	ENSMUSG00000040511	predicted gene 6548	7	19904921	19905161	240	6.76083e-06	6.13	Hyper
Zmynd11	ENSMUSG00000021156	zinc finger, MYND domain containing 11	13	9689484	9689904	420	6.91831e-06	1.31	Hyper
Csnk1a1	ENSMUSG00000024576	casein kinase 1, alpha 1	18	61589910	61590061	151	6.91831e-06	2.64	Hyper
B430305J03Rik	ENSMUSG00000053706	RIKEN cDNA B430305J03 gene	3	61364935	61365802	867	6.91831e-06	1.12	Hyper
Sphk2	ENSMUSG00000057342	sphingosine kinase 2	7	45710513	45711322	809	7.07946e-06	1.33	Hyper
Vat1	ENSMUSG00000034993	InaF motif containing 2	11	101459547	101459994	447	7.07946e-06	1.7	Hyper
Masp1	ENSMUSG00000022887	mannan-binding lectin serine peptidase 1	16	23451814	23451994	180	7.07946e-06	2.13	Hyper
Gosr2	ENSMUSG00000020946	zinc finger homeobox 3	11	103678945	103679365	420	7.24436e-06	1.06	Hyper
Atf7ip	ENSMUSG00000030213	activating transcription factor 7 interacting protein	6	136559789	136560210	421	7.24436e-06	1.56	Hyper
Igsf6	ENSMUSG00000035004	immunoglobulin superfamily, member 6	7	121064245	121065437	1192	7.58578e-06	1.98	Hyper
Tnrc18	ENSMUSG00000039477	trinucleotide repeat containing 18	5	142731214	142731695	481	7.58578e-06	1.48	Hyper
Rlim	ENSMUSG00000056537	predicted gene 15937	X	103961231	103961651	420	7.58578e-06	2.05	Hyper
Rab18	ENSMUSG00000073639	WASH complex subunit 2`	18	6788538	6788687	149	7.76247e-06	1.16	Hyper
Dcun1d3	ENSMUSG00000048787	DCN1, defective in cullin neddylation 1, domain containing 3 (S. cerevisiae)	7	119857474	119861799	4325	7.94328e-06	1.73	Hyper
Dopey2	ENSMUSG00000022946	dopey family member 2	16	93769486	93770325	839	7.94328e-06	1.8	Hyper
Eef2kmt	ENSMUSG00000022544	eukaryotic elongation factor 2 lysine methyltransferase	16	5244687	5245312	625	7.94328e-06	1.95	Hyper
Mfsd1	ENSMUSG00000027775	major facilitator superfamily domain containing 1	3	67602835	67603074	239	8.31764e-06	2.07	Hyper
Ube4b	ENSMUSG00000028960	ubiquitination factor E4B	4	149425908	149426149	241	8.31764e-06	1.29	Hyper
Cd24a	ENSMUSG00000047139	CD24a antigen	10	43582798	43583218	420	8.51138e-06	3.47	Hyper
Arhgef17	ENSMUSG00000032875	Rho guanine nucleotide exchange factor (GEF) 17	7	100928748	100930998	2250	8.51138e-06	2.41	Hyper
E2f3	ENSMUSG00000016477	E2F transcription factor 3	13	29909123	29909454	331	8.51138e-06	3.21	Hyper
Tmem39a	ENSMUSG00000002845	transmembrane protein 39a	16	38585215	38585425	210	8.70964e-06	2.44	Hyper
Tmem97	ENSMUSG00000037278	transmembrane protein 97	11	78541906	78542146	240	8.91251e-06	2.26	Hyper
9330160F10Rik	ENSMUSG00000072809	RIKEN cDNA 9330160F10 gene	11	69059798	69060483	685	8.91251e-06	4.87	Hyper
Kti12	ENSMUSG00000073775	KTI12 homolog, chromatin associated	4	108848642	108849383	741	9.12011e-06	1.5	Hyper
Cgref1	ENSMUSG00000029161	cell growth regulator with EF hand domain 1	5	30933469	30933856	387	9.12011e-06	2.46	Hyper
Tmem57	ENSMUSG00000028826	transmembrane protein 57	4	134804167	134804617	450	9.33254e-06	1.89	Hyper
Ddx18	ENSMUSG00000001674	DEAD (Asp-Glu-Ala-Asp) box polypeptide 18	1	121564526	121567592	3066	9.33254e-06	1.81	Hyper
Abhd4	ENSMUSG00000040997	abhydrolase domain containing 4	14	54267947	54268186	239	1e-05	2.17	Hyper
Herc1	ENSMUSG00000038664	HECT and RLD domain containing E3 ubiquitin protein ligase family member 1	9	66448036	66448427	391	1e-05	1.78	Hyper
Zfp37	ENSMUSG00000028389	zinc finger protein 37	4	62191533	62192308	775	1.02329e-05	5.65	Hyper
Rtn4	ENSMUSG00000020458	reticulon 4	11	29706611	29707717	1106	1.02329e-05	1.81	Hyper
Cavin1	ENSMUSG00000004044	caveolae associated 1	11	100958196	100958855	659	1.02329e-05	1.87	Hyper
Fosl2	ENSMUSG00000029135	RIKEN cDNA 4632427E13 gene	5	32136579	32136910	331	1.04713e-05	2.48	Hyper
Luc7l2	ENSMUSG00000029823	LUC7-like 2 (S. cerevisiae)	6	38551513	38551754	241	1.04713e-05	3.05	Hyper
Ror1	ENSMUSG00000035305	receptor tyrosine kinase-like orphan receptor 1	4	100442048	100442735	687	1.07152e-05	3.28	Hyper
Opa3	ENSMUSG00000052214	optic atrophy 3	7	19245977	19246157	180	1.07152e-05	3.3	Hyper
Tenm3	ENSMUSG00000031561	teneurin transmembrane protein 3	8	48227891	48229059	1168	1.07152e-05	2.01	Hyper
Slc9a3r2	ENSMUSG00000002504	solute carrier family 9 (sodium/hydrogen exchanger), member 3 regulator 2	17	24639934	24640615	681	1.12202e-05	2.08	Hyper
Il4ra	ENSMUSG00000030748	interleukin 4 receptor, alpha	7	125575592	125576996	1404	1.12202e-05	1.16	Hyper
Strip1	ENSMUSG00000014601	striatin interacting protein 1	3	107612950	107613551	601	1.14815e-05	2.66	Hyper
Evi2a	ENSMUSG00000078771	ecotropic viral integration site 2a	11	79527036	79527693	657	1.23027e-05	3.92	Hyper
Pkn2	ENSMUSG00000004591	protein kinase N2	3	142793446	142794398	952	1.25893e-05	1.15	Hyper
Gm28035	ENSMUSG00000099041	predicted gene, 28035	2	30256399	30256728	329	1.28825e-05	2.19	Hyper
Sh3pxd2b	ENSMUSG00000040711	SH3 and PX domains 2B	11	32422119	32422600	481	1.31826e-05	4.86	Hyper
Nrd1	ENSMUSG00000053510	nardilysin, N-arginine dibasic convertase, NRD convertase 1	4	109060936	109061207	271	1.34896e-05	2.14	Hyper
Lrrc8a	ENSMUSG00000007476	leucine rich repeat containing 8A VRAC subunit A	2	30256403	30256703	300	1.38038e-05	2.24	Hyper
Utp23	ENSMUSG00000022313	UTP23 small subunit processome component	15	51882340	51882640	300	1.41254e-05	3.02	Hyper
Prkce	ENSMUSG00000045038	predicted gene 10138	17	86654900	86656097	1197	1.41254e-05	1.41	Hyper
Slc1a4	ENSMUSG00000020142	solute carrier family 1 (glutamate/neutral amino acid transporter), member 4	11	20303108	20303858	750	1.41254e-05	4.6	Hyper
Dst	ENSMUSG00000026131	dystonin	1	34228891	34229162	271	1.44544e-05	2.8	Hyper
Gas2l3	ENSMUSG00000074802	growth arrest-specific 2 like 3	10	89412981	89414358	1377	1.47911e-05	3	Hyper
Med7	ENSMUSG00000020397	mediator complex subunit 7	11	46440597	46441406	809	1.51356e-05	1.28	Hyper
Zfp106	ENSMUSG00000027288	zinc finger protein 106	2	120523974	120524335	361	1.54882e-05	1.02	Hyper
Fbxw2	ENSMUSG00000035949	translocase of inner mitochondrial membrane 29	2	34822564	34823164	600	1.54882e-05	1.36	Hyper
Cd84	ENSMUSG00000038147	CD84 antigen	1	171854159	171854518	359	1.54882e-05	2.52	Hyper
Specc1l	ENSMUSG00000033444	sperm antigen with calponin homology and coiled-coil domains 1-like	10	75245108	75245798	690	1.58489e-05	2.17	Hyper
Lss	ENSMUSG00000033105	predicted gene 15807	10	76553122	76553932	810	1.62181e-05	1.71	Hyper
Tspyl2	ENSMUSG00000041096	TSPY-like 2	X	152341704	152342425	721	1.62181e-05	2.15	Hyper
Pam	ENSMUSG00000026335	peptidylglycine alpha-amidating monooxygenase	1	97821263	97821534	271	1.65959e-05	2.56	Hyper
Tmem167b	ENSMUSG00000068732	transmembrane protein 167B	3	108558002	108558479	477	1.65959e-05	1.15	Hyper
Spi1	ENSMUSG00000002111	spleen focus forming virus (SFFV) proviral integration oncogene	2	91115126	91115756	630	1.69824e-05	2.72	Hyper
Baz1b	ENSMUSG00000002748	bromodomain adjacent to zinc finger domain, 1B	5	135244090	135244930	840	1.69824e-05	1.35	Hyper
Sema6a	ENSMUSG00000019647	sema domain, transmembrane domain (TM), and cytoplasmic domain, (semaphorin) 6A	18	47368330	47368810	480	1.7378e-05	2.26	Hyper
Champ1	ENSMUSG00000047710	chromosome alignment maintaining phosphoprotein 1	8	13879334	13880323	989	1.77828e-05	1.45	Hyper
Prss23	ENSMUSG00000039405	protease, serine 23	7	89509635	89510772	1137	1.77828e-05	2.4	Hyper
Ficd	ENSMUSG00000053334	translational machinery associated 7 homolog (S. cerevisiae), pseudogene	5	113738183	113739198	1015	1.8197e-05	1.37	Hyper
Ncapg2	ENSMUSG00000042029	non-SMC condensin II complex, subunit G2	12	116460647	116460857	210	1.8197e-05	4.21	Hyper
Ascc2	ENSMUSG00000020412	activating signal cointegrator 1 complex subunit 2	11	4683665	4683875	210	1.8197e-05	1.12	Hyper
Atp9b	ENSMUSG00000024566	ATPase, class II, type 9B	18	80735489	80736090	601	1.86209e-05	2.13	Hyper
Als2cl	ENSMUSG00000044037	RIKEN cDNA 4632427E13 gene	9	110900230	110900440	210	1.86209e-05	2.74	Hyper
Trmt12	ENSMUSG00000037085	tRNA methyltranferase 12	15	58873032	58874228	1196	1.86209e-05	2.17	Hyper
Cic	ENSMUSG00000005442	capicua transcriptional repressor	7	25268453	25273556	5103	1.86209e-05	1.24	Hyper
Fam57a	ENSMUSG00000069808	family with sequence similarity 57, member A	11	76212641	76213241	600	1.86209e-05	2.8	Hyper
Sema4b	ENSMUSG00000030539	sema domain, immunoglobulin domain (Ig), transmembrane domain (TM) and short cytoplasmic domain, (semaphorin) 4B	7	80224704	80226019	1315	1.90546e-05	2.3	Hyper
9530068E07Rik	ENSMUSG00000036275	RIKEN cDNA 9530068E07 gene	11	52396427	52396710	283	1.90546e-05	2.18	Hyper
Kmt2d	ENSMUSG00000048154	lysine (K)-specific methyltransferase 2D	15	98833948	98834821	873	1.94984e-05	1.34	Hyper
Ywhab	ENSMUSG00000018326	tyrosine 3-monooxygenase/tryptophan 5-monooxygenase activation protein, beta polypeptide	2	164016672	164016883	211	1.94984e-05	1.27	Hyper
Coro6	ENSMUSG00000020836	coronin 6	11	77469976	77470097	121	2.04174e-05	7.44	Hyper
Oxr1	ENSMUSG00000022307	oxidation resistance 1	15	41859196	41859466	270	2.04174e-05	1.81	Hyper
Gemin4	ENSMUSG00000049396	gem (nuclear organelle) associated protein 4	11	76212631	76213229	598	2.04174e-05	2.78	Hyper
Armc10	ENSMUSG00000038525	armadillo repeat containing 10	5	21661767	21662126	359	2.0893e-05	4.47	Hyper
Prkaca	ENSMUSG00000005469	protein kinase, cAMP dependent, catalytic, alpha	8	83995393	83995574	181	2.13796e-05	1.88	Hyper
Cp	ENSMUSG00000003617	ceruloplasmin	3	20006344	20007196	852	2.18776e-05	2.31	Hyper
Hilpda	ENSMUSG00000043421	hypoxia inducible lipid droplet associated	6	29274760	29275386	626	2.18776e-05	3.23	Hyper
Rmnd5b	ENSMUSG00000001054	required for meiotic nuclear division 5 homolog B	11	51623700	51623967	267	2.18776e-05	3.28	Hyper
Ptk2b	ENSMUSG00000059456	PTK2 protein tyrosine kinase 2 beta	14	66153316	66154066	750	2.23872e-05	2.14	Hyper
Mrpl34	ENSMUSG00000034880	mitochondrial ribosomal protein L34	8	71465429	71465747	318	2.29087e-05	1.21	Hyper
Adcy1	ENSMUSG00000020431	adenylate cyclase 1	11	7172185	7172815	630	2.29087e-05	5.2	Hyper
Dph3	ENSMUSG00000021905	diphthamine biosynthesis 3	14	32082809	32083229	420	2.29087e-05	1.52	Hyper
Mif4gd	ENSMUSG00000020743	MIF4G domain containing	11	115608007	115608518	511	2.34423e-05	1.07	Hyper
Mfsd5	ENSMUSG00000045665	major facilitator superfamily domain containing 5	15	102280769	102281744	975	2.39883e-05	1.3	Hyper
Prss8	ENSMUSG00000030800	protease, serine 8 (prostasin)	7	127925864	127926582	718	2.39883e-05	4.4	Hyper
Kat2a	ENSMUSG00000020918	K(lysine) acetyltransferase 2A	11	100705579	100706054	475	2.45471e-05	2.57	Hyper
Gemin5	ENSMUSG00000037275	gem (nuclear organelle) associated protein 5	11	58121288	58121559	271	2.45471e-05	4.94	Hyper
Zbtb20	ENSMUSG00000022708	predicted gene, 37422	16	43638674	43639094	420	2.5704e-05	1.2	Hyper
Nin	ENSMUSG00000021068	ninein	12	70013293	70014284	991	2.5704e-05	2.35	Hyper
Sox9	ENSMUSG00000000567	SRY (sex determining region Y)-box 9	11	112784703	112786023	1320	2.69153e-05	1.42	Hyper
Zfp451	ENSMUSG00000042197	RHO family interacting cell polarization regulator 1	1	33801049	33802970	1921	2.69153e-05	1.21	Hyper
Nup214	ENSMUSG00000001855	nucleoporin 214	2	32034160	32034731	571	2.69153e-05	3.53	Hyper
Eif2b1	ENSMUSG00000029388	eukaryotic translation initiation factor 2B, subunit 1 (alpha)	5	124570657	124571132	475	2.69153e-05	2.35	Hyper
Slc7a8	ENSMUSG00000022180	solute carrier family 7 (cationic amino acid transporter, y+ system), member 8	14	54781226	54781946	720	2.75423e-05	1.58	Hyper
Jmy	ENSMUSG00000021690	junction-mediating and regulatory protein	13	93498401	93498940	539	2.75423e-05	1.66	Hyper
Itgav	ENSMUSG00000027087	integrin alpha V	2	83803653	83803953	300	2.81838e-05	2.15	Hyper
Gm379	ENSMUSG00000093916	predicted gene 379	X	108664062	108664832	770	2.81838e-05	3.52	Hyper
Glod4	ENSMUSG00000017286	glyoxalase domain containing 4	11	76212618	76213247	629	2.81838e-05	2.87	Hyper
Zfhx3	ENSMUSG00000038872	zinc finger homeobox 3	8	108955576	108956416	840	2.81838e-05	1.45	Hyper
Pim1	ENSMUSG00000024014	proviral integration site 1	17	29494732	29495032	300	2.88403e-05	3.49	Hyper
Ep400	ENSMUSG00000029505	E1A binding protein p400	5	110756319	110756649	330	2.88403e-05	2.17	Hyper
R3hdm2	ENSMUSG00000025404	R3H domain containing 2	10	127484009	127484189	180	2.95121e-05	1.69	Hyper
Kbtbd12	ENSMUSG00000033182	kelch repeat and BTB (POZ) domain containing 12	6	88618415	88618836	421	3.01995e-05	4.53	Hyper
Tgfbr2	ENSMUSG00000032440	transforming growth factor, beta receptor II	9	116088700	116088941	241	3.01995e-05	2.77	Hyper
Daxx	ENSMUSG00000002307	Fas death domain-associated protein	17	33911330	33911990	660	3.01995e-05	3.04	Hyper
Pld3	ENSMUSG00000003363	phospholipase D family, member 3	7	27537646	27537826	180	3.16228e-05	1.31	Hyper
Nfkbiz	ENSMUSG00000035356	nuclear factor of kappa light polypeptide gene enhancer in B cells inhibitor, zeta	16	55812330	55812599	269	3.23594e-05	1.16	Hyper
Dag1	ENSMUSG00000039952	dystroglycan 1	9	108218111	108218352	241	3.23594e-05	2.2	Hyper
Tapbp	ENSMUSG00000024308	TAP binding protein	17	33925569	33926039	470	3.31131e-05	1.83	Hyper
Acot11	ENSMUSG00000034853	zinc finger protein 862, pseudogene	4	106747552	106748332	780	3.54813e-05	4.6	Hyper
Isg15	ENSMUSG00000035692	ISG15 ubiquitin-like modifier	4	156199626	156200063	437	3.54813e-05	2.69	Hyper
Hes1	ENSMUSG00000022528	hairy and enhancer of split 1 (Drosophila)	16	30067286	30067646	360	3.63078e-05	2.35	Hyper
Zbtb11	ENSMUSG00000022601	zinc finger and BTB domain containing 11	16	55990318	55991069	751	3.63078e-05	1.77	Hyper
Trmt6	ENSMUSG00000037376	tRNA methyltransferase 6	2	132810183	132811023	840	3.71535e-05	3.09	Hyper
Zyx	ENSMUSG00000029860	growth factor, augmenter of liver regeneration	6	42351515	42351755	240	3.71535e-05	1.75	Hyper
Phc2	ENSMUSG00000028796	polyhomeotic-like 2 (Drosophila)	4	128751503	128752103	600	3.80189e-05	2.35	Hyper
Zfc3h1	ENSMUSG00000034163	zinc finger, C3H1-type containing	10	115431932	115432263	331	3.89045e-05	2.81	Hyper
Cybb	ENSMUSG00000015340	cytochrome b-245, beta polypeptide	X	9435939	9436120	181	3.89045e-05	4.22	Hyper
Cab39	ENSMUSG00000036707	calcium binding protein 39	1	85849296	85849837	541	3.89045e-05	1.1	Hyper
Lemd3	ENSMUSG00000048661	LEM domain containing 3	10	120977957	120979302	1345	3.89045e-05	1.71	Hyper
Arhgef40	ENSMUSG00000004562	Rho guanine nucleotide exchange factor (GEF) 40	14	51988796	51990074	1278	3.98107e-05	1.44	Hyper
Mprip	ENSMUSG00000005417	myosin phosphatase Rho interacting protein	11	59752582	59752943	361	4.16869e-05	1.45	Hyper
Elp3	ENSMUSG00000022031	elongator acetyltransferase complex subunit 3	14	65530953	65531430	477	4.16869e-05	1.3	Hyper
Fam198a	ENSMUSG00000038233	family with sequence similarity 198, member A	9	121964745	121965907	1162	4.16869e-05	2.89	Hyper
Setx	ENSMUSG00000043535	senataxin	2	29145120	29145451	331	4.16869e-05	1.9	Hyper
Ptrh1	ENSMUSG00000053746	peptidyl-tRNA hydrolase 1 homolog	2	32777178	32777597	419	4.2658e-05	4.57	Hyper
Dr1	ENSMUSG00000029265	down-regulator of transcription 1	5	108278637	108278847	210	4.36516e-05	3.89	Hyper
Slc38a2	ENSMUSG00000022462	solute carrier family 38, member 2	15	96688915	96689095	180	4.46684e-05	1.33	Hyper
Zfp148	ENSMUSG00000022811	zinc finger protein 148	16	33498397	33498578	181	4.57088e-05	2.24	Hyper
Fkbp1a	ENSMUSG00000032966	FK506 binding protein 1a	2	151542542	151542842	300	4.67735e-05	2.4	Hyper
4933416M07Rik	ENSMUSG00000097262	RIKEN cDNA 4933416M07 gene	8	27142998	27143355	357	4.67735e-05	2.79	Hyper
Avpr1a	ENSMUSG00000020123	arginine vasopressin receptor 1A	10	122449068	122449579	511	4.7863e-05	2.13	Hyper
Rrp7a	ENSMUSG00000018040	ribosomal RNA processing 7 homolog A (S. cerevisiae)	15	83116182	83117363	1181	4.7863e-05	1.28	Hyper
Gm49747	ENSMUSG00000115222	predicted gene, 49747	14	55643961	55644201	240	4.89779e-05	3.91	Hyper
Mfsd6	ENSMUSG00000041439	major facilitator superfamily domain containing 6	1	52708368	52708699	331	5.01187e-05	2.91	Hyper
Zbed6	ENSMUSG00000102049	zinc finger, BED type containing 6	1	133656807	133656958	151	5.01187e-05	2.07	Hyper
5930430L01Rik	ENSMUSG00000106951	RIKEN cDNA 5930430L01 gene	5	148991307	148992321	1014	5.01187e-05	2.06	Hyper
Ddx19b	ENSMUSG00000033658	DEAD (Asp-Glu-Ala-Asp) box polypeptide 19b	8	111007711	111008799	1088	5.12861e-05	1.62	Hyper
Zfp408	ENSMUSG00000075040	zinc finger protein 408	2	91644774	91646360	1586	5.24807e-05	2.24	Hyper
Hip1r	ENSMUSG00000000915	huntingtin interacting protein 1 related	5	124004718	124005079	361	5.37032e-05	2.7	Hyper
Pds5a	ENSMUSG00000029202	PDS5 cohesin associated factor A	5	65609737	65610367	630	5.49541e-05	1.16	Hyper
Egln2	ENSMUSG00000058709	egl-9 family hypoxia-inducible factor 2	7	27158687	27158956	269	5.49541e-05	1.23	Hyper
9930111J21Rik2	ENSMUSG00000069892	RIKEN cDNA 9930111J21 gene 2	11	49017612	49018512	900	5.62341e-05	4.19	Hyper
Cap1	ENSMUSG00000028656	CAP, adenylate cyclase-associated protein 1 (yeast)	4	122859225	122859495	270	5.7544e-05	1.58	Hyper
Zbtb38	ENSMUSG00000040433	zinc finger and BTB domain containing 38	9	96688276	96688786	510	5.7544e-05	2.07	Hyper
Hivep3	ENSMUSG00000028634	human immunodeficiency virus type I enhancer binding protein 3	4	120134717	120135077	360	5.7544e-05	3.77	Hyper
Rbp4	ENSMUSG00000024990	retinol binding protein 4, plasma	19	38125114	38125321	207	5.7544e-05	1.61	Hyper
Nt5c	ENSMUSG00000020736	5',3'-nucleotidase, cytosolic	11	115490449	115490870	421	5.88844e-05	1.6	Hyper
Tgfb3	ENSMUSG00000021253	transforming growth factor, beta 3	12	86078232	86078861	629	5.88844e-05	3.82	Hyper
Itga6	ENSMUSG00000027111	integrin alpha 6	2	71855897	71856347	450	5.88844e-05	3.73	Hyper
Zfc3h1	ENSMUSG00000034163	zinc finger, C3H1-type containing	10	115411769	115412009	240	6.0256e-05	2.13	Hyper
Glis3	ENSMUSG00000052942	GLIS family zinc finger 3	19	28530949	28531579	630	6.0256e-05	2.85	Hyper
Usp48	ENSMUSG00000043411	ubiquitin specific peptidase 48	4	137656677	137657488	811	6.0256e-05	2.16	Hyper
Dmac1	ENSMUSG00000028398	distal membrane arm assembly complex 1	4	75277412	75277768	356	6.0256e-05	1.02	Hyper
Gimap6	ENSMUSG00000047867	GTPase, IMAP family member 6	6	48702447	48702986	539	6.16595e-05	2.26	Hyper
Cx3cr1	ENSMUSG00000052336	ankyrin repeat domain 50	9	120050609	120051415	806	6.30957e-05	4.47	Hyper
Zscan26	ENSMUSG00000022228	zinc finger and SCAN domain containing 26	13	21444242	21444542	300	6.30957e-05	2.07	Hyper
Peg3	ENSMUSG00000002265	paternally expressed 3	7	6707873	6708054	181	6.30957e-05	4.26	Hyper
Adm	ENSMUSG00000030790	adrenomedullin	7	110628920	110629490	570	6.30957e-05	3.01	Hyper
Akap11	ENSMUSG00000022016	A kinase (PRKA) anchor protein 11	14	78511322	78512670	1348	6.60693e-05	1.05	Hyper
Rab27a	ENSMUSG00000032202	RAB27A, member RAS oncogene family	9	73095361	73096078	717	6.60693e-05	1.87	Hyper
Rnf217	ENSMUSG00000063760	ring finger protein 217	10	31502229	31502709	480	6.60693e-05	1.98	Hyper
Itpr2	ENSMUSG00000030287	inositol 1,4,5-triphosphate receptor 2	6	146108897	146109168	271	6.91831e-05	3.14	Hyper
Zfp518a	ENSMUSG00000049164	zinc finger protein 518A	19	40915066	40916537	1471	7.24436e-05	1.5	Hyper
Tmem250-ps	ENSMUSG00000087679	transmembrane protein 250, pseudogene	2	26137860	26138040	180	7.24436e-05	1.83	Hyper
Ncor1	ENSMUSG00000018501	nuclear receptor co-repressor 1	11	62317413	62317922	509	7.24436e-05	1.09	Hyper
Fam220a	ENSMUSG00000083012	family with sequence similarity 220, member A	5	143562830	143563577	747	7.24436e-05	2.78	Hyper
Mrto4	ENSMUSG00000028741	mRNA turnover 4, ribosome maturation factor	4	139347464	139347995	531	7.4131e-05	2.78	Hyper
Fastkd2	ENSMUSG00000025962	FAST kinase domains 2	1	63731681	63732101	420	7.58578e-05	2.08	Hyper
Ptov1	ENSMUSG00000038502	prostate tumor over expressed gene 1	7	44864831	44864982	151	7.76247e-05	3.07	Hyper
Heg1	ENSMUSG00000075254	talin rod domain containing 1	16	33767474	33768074	600	7.76247e-05	1.55	Hyper
Ipo4	ENSMUSG00000002319	importin 4	14	55625728	55626200	472	7.76247e-05	2.37	Hyper
Rgs2	ENSMUSG00000026360	regulator of G-protein signaling 2	1	144001405	144001953	548	7.76247e-05	1.8	Hyper
Ccnd1	ENSMUSG00000070348	cyclin D1	7	144931010	144931160	150	7.76247e-05	4.19	Hyper
Baiap2	ENSMUSG00000025372	brain-specific angiogenesis inhibitor 1-associated protein 2	11	120001359	120001658	299	7.94328e-05	3.68	Hyper
C5ar1	ENSMUSG00000049130	complement component 5a receptor 1	7	16247967	16248894	927	8.12831e-05	2.88	Hyper
Prkd3	ENSMUSG00000024070	protein kinase D3	17	79012744	79013344	600	8.12831e-05	1.54	Hyper
Gfer	ENSMUSG00000040888	growth factor, augmenter of liver regeneration	17	24693220	24693723	503	8.12831e-05	2.34	Hyper
Arhgef12	ENSMUSG00000059495	Rho guanine nucleotide exchange factor (GEF) 12	9	42965251	42965432	181	8.51138e-05	1.17	Hyper
Fam192a	ENSMUSG00000031774	family with sequence similarity 192, member A	8	94575004	94576151	1147	8.51138e-05	1.56	Hyper
Mlh3	ENSMUSG00000021245	mutL homolog 3	12	85267316	85268396	1080	8.70964e-05	1.47	Hyper
Ankhd1	ENSMUSG00000024483	ankyrin repeat and KH domain containing 1	18	36646754	36647584	830	8.70964e-05	1.08	Hyper
Kmt2d	ENSMUSG00000048154	lysine (K)-specific methyltransferase 2D	15	98852851	98854088	1237	8.91251e-05	1.1	Hyper
Lats1	ENSMUSG00000040021	large tumor suppressor	10	7691368	7691638	270	9.12011e-05	1.69	Hyper
Pprc1	ENSMUSG00000055491	peroxisome proliferative activated receptor, gamma, coactivator-related 1	19	46069117	46069627	510	9.33254e-05	1.94	Hyper
Atoh8	ENSMUSG00000037621	atonal bHLH transcription factor 8	6	72234502	72235488	986	9.33254e-05	1.26	Hyper
Tubgcp6	ENSMUSG00000051786	tubulin, gamma complex associated protein 6	15	89100093	89100573	480	9.33254e-05	2.51	Hyper
Fhl3	ENSMUSG00000032643	four and a half LIM domains 3	4	124707640	124708345	705	9.54993e-05	3.28	Hyper
Kmt2e	ENSMUSG00000029004	lysine (K)-specific methyltransferase 2E	5	23493156	23493516	360	9.54993e-05	1.31	Hyper
Ormdl3	ENSMUSG00000038150	ORM1-like 3 (S. cerevisiae)	11	98582660	98582841	181	9.54993e-05	1.98	Hyper
Arfgap1	ENSMUSG00000027575	ADP-ribosylation factor GTPase activating protein 1	2	180980434	180982256	1822	9.77237e-05	1.15	Hyper
Tgfb3	ENSMUSG00000021253	predicted gene, 44249	12	86077603	86078053	450	9.77237e-05	4.73	Hyper
Rnf44	ENSMUSG00000034928	ring finger protein 44	13	54681550	54681790	240	9.77237e-05	2.07	Hyper
Cep170b	ENSMUSG00000072825	centrosomal protein 170B	12	112745722	112745903	181	9.77237e-05	3.62	Hyper
Mab21l3	ENSMUSG00000044313	mab-21-like 3 (C. elegans)	3	101814238	101814567	329	9.77237e-05	7.49	Hyper
Nop2	ENSMUSG00000038279	NOP2 nucleolar protein	6	125144245	125144753	508	9.77237e-05	1.85	Hyper
Napa	ENSMUSG00000006024	N-ethylmaleimide sensitive fusion protein attachment protein alpha	7	16116663	16116813	150	9.77237e-05	1.72	Hyper
Xdh	ENSMUSG00000024066	xanthine dehydrogenase	17	73884117	73884478	361	9.77237e-05	1.11	Hyper
H1f3	ENSMUSG00000052565	H1.3 linker histone, cluster member	13	23555327	23555657	330	9.77237e-05	1.92	Hyper
Samd4	ENSMUSG00000021838	sterile alpha motif domain containing 4	14	47016276	47016786	510	0.0001	2.79	Hyper
Egr2	ENSMUSG00000037868	early growth response 2	10	67539982	67540996	1014	0.0001	4.95	Hyper
Zfp324	ENSMUSG00000004500	zinc finger protein 324	7	12971639	12972177	538	0.000102329	3.02	Hyper
Sf1	ENSMUSG00000024949	zinc finger protein 422	19	6375820	6376418	598	0.000104713	1.32	Hyper
Ogdh	ENSMUSG00000020456	oxoglutarate (alpha-ketoglutarate) dehydrogenase (lipoamide)	11	6356521	6356642	121	0.000104713	1.75	Hyper
Lrrfip1	ENSMUSG00000026305	leucine rich repeat (in FLII) interacting protein 1	1	91115937	91116148	211	0.000104713	1.79	Hyper
Nav1	ENSMUSG00000009418	neuron navigator 1	1	135467781	135470002	2221	0.000104713	1.31	Hyper
Ank3	ENSMUSG00000069601	ankyrin 3, epithelial	10	70023929	70024650	721	0.000107152	1.94	Hyper
Uaca	ENSMUSG00000034485	mesoderm development LRP chaperone	9	60869586	60871412	1826	0.000107152	1.23	Hyper
Tbrg4	ENSMUSG00000000384	integrin alpha X	11	6623870	6624080	210	0.000107152	2.14	Hyper
Csnk1g1	ENSMUSG00000032384	casein kinase 1, gamma 1	9	66040427	66041117	690	0.000107152	2.64	Hyper
Snrpa	ENSMUSG00000061479	small nuclear ribonucleoprotein polypeptide A	7	27195462	27195732	270	0.000107152	1.07	Hyper
Col6a3	ENSMUSG00000048126	collagen, type VI, alpha 3	1	90807502	90807983	481	0.000109648	3.24	Hyper
Zfp592	ENSMUSG00000005621	RIKEN cDNA 2610021A01 gene	7	81023441	81024009	568	0.000109648	1.44	Hyper
Gmppa	ENSMUSG00000033021	GDP-mannose pyrophosphorylase A	1	75441484	75441705	221	0.000109648	2.6	Hyper
Arid3a	ENSMUSG00000019564	AT rich interactive domain 3A (BRIGHT-like)	10	79951818	79952238	420	0.000109648	2.4	Hyper
Gpr182	ENSMUSG00000058396	G protein-coupled receptor 182	10	127749641	127751732	2091	0.000112202	1.24	Hyper
Slc10a7	ENSMUSG00000031684	nuclear factor of kappa light polypeptide gene enhancer in B cells inhibitor, zeta	8	78732593	78732924	331	0.000114815	4.02	Hyper
Mrps28	ENSMUSG00000040269	mitochondrial ribosomal protein S28	3	8802174	8802407	233	0.000114815	2.27	Hyper
Klf3	ENSMUSG00000029178	Kruppel-like factor 3 (basic)	5	64831941	64832152	211	0.000114815	1.37	Hyper
Kri1	ENSMUSG00000035047	KRI1 homolog	9	21273486	21273905	419	0.00011749	2.93	Hyper
Cog1	ENSMUSG00000018661	component of oligomeric golgi complex 1	11	113655968	113657069	1101	0.00011749	1.85	Hyper
Epb41l2	ENSMUSG00000019978	erythrocyte membrane protein band 4.1 like 2	10	25501630	25502363	733	0.00011749	1.94	Hyper
Tuba1c	ENSMUSG00000043091	tubulin, alpha 1C	15	99037864	99038105	241	0.000120226	1.56	Hyper
Naip2	ENSMUSG00000078945	NLR family, apoptosis inhibitory protein 2	13	100160860	100161878	1018	0.000120226	2.84	Hyper
Samd9l	ENSMUSG00000047735	sterile alpha motif domain containing 9-like	6	3373725	3375105	1380	0.000123027	1.63	Hyper
Rab11fip1	ENSMUSG00000031488	transmembrane protein 181A	8	27142852	27143363	511	0.000123027	2.44	Hyper
Stambp	ENSMUSG00000006906	STAM binding protein	6	83563847	83564028	181	0.000123027	2.48	Hyper
Gnptab	ENSMUSG00000035311	N-acetylglucosamine-1-phosphate transferase, alpha and beta subunits	10	88445925	88446194	269	0.000128825	4.21	Hyper
Pigb	ENSMUSG00000079469	RIKEN cDNA B130055M24 gene	9	73013768	73014098	330	0.000128825	2.33	Hyper
Ppp2r5d	ENSMUSG00000059409	protein phosphatase 2, regulatory subunit B', delta	17	46683438	46683857	419	0.000128825	1.85	Hyper
Tox4	ENSMUSG00000016831	TOX high mobility group box family member 4	14	52291737	52292008	271	0.000128825	1.75	Hyper
Fryl	ENSMUSG00000070733	FRY like transcription coactivator	5	73020615	73021215	600	0.000128825	3.73	Hyper
Fam105a	ENSMUSG00000056069	family with sequence similarity 105, member A	15	27656561	27657040	479	0.000128825	3.7	Hyper
Chmp1a	ENSMUSG00000000743	charged multivesicular body protein 1A	8	123204620	123204888	268	0.000128825	2.06	Hyper
Abhd12	ENSMUSG00000032046	abhydrolase domain containing 12	2	150904443	150904622	179	0.000128825	3.89	Hyper
Mydgf	ENSMUSG00000019579	myeloid derived growth factor	17	56176720	56176929	209	0.000131826	2.16	Hyper
Smcr8	ENSMUSG00000049323	Smith-Magenis syndrome chromosome region, candidate 8 homolog (human)	11	60783799	60785116	1317	0.000131826	1.55	Hyper
Pcdhgc3	ENSMUSG00000102918	protocadherin gamma subfamily C, 3	18	37806901	37808814	1913	0.000134896	1.63	Hyper
Vps37b	ENSMUSG00000066278	vacuolar protein sorting 37B	5	124004700	124005091	391	0.000134896	2.58	Hyper
Yipf5	ENSMUSG00000024487	Yip1 domain family, member 5	18	40205550	40205731	181	0.000138038	1.84	Hyper
Ubald1	ENSMUSG00000039568	UBA-like domain containing 1	16	4876393	4876604	211	0.000138038	2.47	Hyper
Arpc4	ENSMUSG00000079426	actin related protein 2/3 complex, subunit 4	6	113389168	113389675	507	0.000141254	1.23	Hyper
Sik1	ENSMUSG00000024042	salt inducible kinase 1	17	31844695	31844965	270	0.000141254	2	Hyper
Dennd5a	ENSMUSG00000035901	DENN/MADD domain containing 5A	7	109933621	109934071	450	0.000141254	1.74	Hyper
Cep170	ENSMUSG00000057335	centrosomal protein 170	1	176735661	176735902	241	0.000144544	4.05	Hyper
Slc19a2	ENSMUSG00000040918	Jupiter microtubule associated homolog 1	1	164264874	164264995	121	0.000147911	1.56	Hyper
Rock2	ENSMUSG00000020580	AHNAK nucleoprotein (desmoyokin)	12	16977935	16978235	300	0.000147911	1.64	Hyper
Pigf	ENSMUSG00000024145	phosphatidylinositol glycan anchor biosynthesis, class F	17	86997255	86997555	300	0.000147911	1.54	Hyper
Ankrd13a	ENSMUSG00000041870	ankyrin repeat domain 13a	5	114804345	114804585	240	0.000147911	2.33	Hyper
Kmt2d	ENSMUSG00000048154	lysine (K)-specific methyltransferase 2D	15	98839466	98840600	1134	0.000147911	1.24	Hyper
Pdgfc	ENSMUSG00000028019	platelet-derived growth factor, C polypeptide	3	81037163	81037464	301	0.000147911	4.26	Hyper
Naip2	ENSMUSG00000078945	NLR family, apoptosis inhibitory protein 2	13	100160381	100160801	420	0.000147911	3.49	Hyper
Gmps	ENSMUSG00000027823	guanine monophosphate synthetase	3	64019528	64019858	330	0.000151356	1.96	Hyper
Cd180	ENSMUSG00000021624	CD180 antigen	13	102705000	102706673	1673	0.000154882	2.52	Hyper
Nek6	ENSMUSG00000026749	NIMA (never in mitosis gene a)-related expressed kinase 6	2	38586166	38586496	330	0.000154882	1.2	Hyper
Mphosph6	ENSMUSG00000031843	M phase phosphoprotein 6	8	117792121	117792450	329	0.000154882	3.96	Hyper
Med10	ENSMUSG00000021598	mediator complex subunit 10	13	69815594	69815894	300	0.000154882	2.5	Hyper
Bmp6	ENSMUSG00000039004	bone morphogenetic protein 6	13	38345136	38345857	721	0.000158489	3.48	Hyper
F2r	ENSMUSG00000048376	coagulation factor II (thrombin) receptor	13	95602666	95603232	566	0.000158489	1.98	Hyper
Ski	ENSMUSG00000029050	ski sarcoma viral oncogene homolog (avian)	4	155155718	155156527	809	0.000158489	1.14	Hyper
Zfp955b	ENSMUSG00000096910	zinc finger protein 955B	17	33301975	33303017	1042	0.000162181	2.88	Hyper
Ankrd17	ENSMUSG00000055204	ankyrin repeat domain 17	5	90365766	90366007	241	0.000162181	2.21	Hyper
Itpkc	ENSMUSG00000003752	inositol 1,4,5-trisphosphate 3-kinase C	7	27227469	27228244	775	0.000165959	2.95	Hyper
Ablim1	ENSMUSG00000025085	actin-binding LIM protein 1	19	57033331	57033661	330	0.000169824	2.1	Hyper
Siah1a	ENSMUSG00000036840	siah E3 ubiquitin protein ligase 1A	8	86724960	86725825	865	0.000169824	1.71	Hyper
Creb3l2	ENSMUSG00000038648	cAMP responsive element binding protein 3-like 2	6	37327344	37327585	241	0.000169824	3.63	Hyper
Cybb	ENSMUSG00000015340	Rho guanine nucleotide exchange factor (GEF) 5	X	9436658	9436958	300	0.000169824	2.36	Hyper
Ctdsp1	ENSMUSG00000026176	CTD (carboxy-terminal domain, RNA polymerase II, polypeptide A) small phosphatase 1	1	74395469	74395738	269	0.00017378	1.32	Hyper
Gm5831	ENSMUSG00000111133	predicted gene 5831	9	42965225	42965432	207	0.000177828	1.04	Hyper
Zfp292	ENSMUSG00000039967	RIKEN cDNA 3000002C10 gene	4	34809289	34810609	1320	0.000177828	1.35	Hyper
Jkamp	ENSMUSG00000005078	JNK1/MAPK8-associated membrane protein	12	72100623	72101102	479	0.000177828	1.73	Hyper
Wfs1	ENSMUSG00000039474	Wolfram syndrome 1 homolog (human)	5	36966938	36967595	657	0.000177828	1.71	Hyper
Tnip1	ENSMUSG00000020400	TNFAIP3 interacting protein 1	11	54910814	54911415	601	0.000177828	1.96	Hyper
2610507B11Rik	ENSMUSG00000010277	RIKEN cDNA 2610507B11 gene	11	78271663	78272263	600	0.000177828	1.16	Hyper
Gigyf2	ENSMUSG00000048000	GRB10 interacting GYF protein 2	1	87449146	87449986	840	0.00018197	1.89	Hyper
Svep1	ENSMUSG00000028369	sushi, von Willebrand factor type A, EGF and pentraxin domain containing 1	4	58068981	58069491	510	0.00018197	4.54	Hyper
Chka	ENSMUSG00000024843	choline kinase alpha	19	3893978	3894099	121	0.00018197	2.82	Hyper
Cacfd1	ENSMUSG00000015488	calcium channel flower domain containing 1	2	27020072	27020641	569	0.000186209	1.87	Hyper
Echdc1	ENSMUSG00000019883	enoyl Coenzyme A hydratase domain containing 1	10	29344390	29344809	419	0.000190546	1.53	Hyper
Gnaq	ENSMUSG00000024639	guanine nucleotide binding protein, alpha q polypeptide	19	16385938	16386238	300	0.000190546	1.76	Hyper
Mtf1	ENSMUSG00000028890	metal response element binding transcription factor 1	4	124844461	124844942	481	0.000190546	2.46	Hyper
Tmem127	ENSMUSG00000034850	transmembrane protein 127	2	127259791	127260151	360	0.000190546	1.65	Hyper
Src	ENSMUSG00000027646	Rous sarcoma oncogene	2	157469975	157470575	600	0.000190546	4.15	Hyper
Extl3	ENSMUSG00000021978	exostoses (multiple)-like 3	14	65076897	65077137	240	0.000194984	2.83	Hyper
Prss23os	ENSMUSG00000030623	protease, serine 23, opposite strand	7	89510035	89510773	738	0.000199526	2.56	Hyper
Eef1akmt4	ENSMUSG00000115219	EEF1A lysine methyltransferase 4	16	20618440	20618709	269	0.000204174	2.58	Hyper
Rap1gds1	ENSMUSG00000028149	RAP1, GTP-GDP dissociation stimulator 1	3	138927461	138927702	241	0.000204174	2.09	Hyper
Hgf	ENSMUSG00000028864	hepatocyte growth factor	5	16618834	16619104	270	0.000204174	2.47	Hyper
Fam160a2	ENSMUSG00000044465	family with sequence similarity 160, member A2	7	105378639	105378880	241	0.000213796	3.76	Hyper
Gpatch3	ENSMUSG00000028850	G patch domain containing 3	4	133583078	133584243	1165	0.000218776	1.9	Hyper
Adi1	ENSMUSG00000020629	acireductone dioxygenase 1	12	28675230	28675492	262	0.000218776	1.51	Hyper
Slc36a4	ENSMUSG00000043885	solute carrier family 36 (proton/amino acid symporter), member 4	9	15738171	15738622	451	0.000218776	2.31	Hyper
Cdh2	ENSMUSG00000024304	cadherin 2	18	16588906	16589087	181	0.000223872	1.23	Hyper
Rere	ENSMUSG00000039852	growth factor, augmenter of liver regeneration	4	150614181	150614854	673	0.000223872	1.22	Hyper
Leng8	ENSMUSG00000035545	leukocyte receptor cluster (LRC) member 8	7	4145077	4145488	411	0.000223872	1.07	Hyper
Plekhg2	ENSMUSG00000037552	pleckstrin homology domain containing, family G (with RhoGef domain) member 2	7	28359663	28361101	1438	0.000223872	1.95	Hyper
Csrnp1	ENSMUSG00000032515	cysteine-serine-rich nuclear protein 1	9	119972359	119973500	1141	0.000223872	2.37	Hyper
Ncor1	ENSMUSG00000018501	nuclear receptor co-repressor 1	11	62373490	62373611	121	0.000223872	1.56	Hyper
9930111J21Rik2	ENSMUSG00000069892	RIKEN cDNA 9930111J21 gene 2	11	49017102	49017373	271	0.000223872	5.36	Hyper
Cidec	ENSMUSG00000030278	cell death-inducing DFFA-like effector c	6	113424693	113425532	839	0.000229087	2.18	Hyper
Tsc22d1	ENSMUSG00000022010	predicted gene 43808	14	76418108	76418438	330	0.000234423	6	Hyper
Gm10076	ENSMUSG00000060143	predicted gene 10076	14	105682033	105682211	178	0.000239883	1.3	Hyper
Ahnak	ENSMUSG00000069833	AHNAK nucleoprotein (desmoyokin)	19	9017421	9018411	990	0.000239883	1.08	Hyper
Zhx2	ENSMUSG00000071757	zinc fingers and homeoboxes 2	15	57821098	57821608	510	0.000239883	1.31	Hyper
Armcx4	ENSMUSG00000049804	armadillo repeat containing, X-linked 4	X	134695798	134696368	570	0.000239883	3.46	Hyper
Atg4c	ENSMUSG00000028550	autophagy related 4C, cysteine peptidase	4	99221266	99221446	180	0.000239883	2.79	Hyper
Alcam	ENSMUSG00000022636	activated leukocyte cell adhesion molecule	16	52249264	52249564	300	0.000245471	1.04	Hyper
Fosl1	ENSMUSG00000024912	fos-like antigen 1	19	5455465	5455646	181	0.000245471	5.06	Hyper
Gdap2	ENSMUSG00000027865	ganglioside-induced differentiation-associated-protein 2	3	100205812	100206232	420	0.000245471	1.72	Hyper
Gtf3c2	ENSMUSG00000106864	general transcription factor IIIC, polypeptide 2, beta	5	31157323	31158178	855	0.000245471	1.28	Hyper
Tcof1	ENSMUSG00000024613	predicted pseudogene 6136	18	60831529	60831803	274	0.000251189	4.76	Hyper
Sin3a	ENSMUSG00000042557	transcriptional regulator, SIN3A (yeast)	9	57110662	57111111	449	0.000251189	1.82	Hyper
Tjp2	ENSMUSG00000024812	tight junction protein 2	19	24130917	24131275	358	0.000251189	2.05	Hyper
Thoc1	ENSMUSG00000024287	THO complex 1	18	9992273	9993482	1209	0.00025704	1.3	Hyper
Ctns	ENSMUSG00000005949	cystinosis, nephropathic	11	73184190	73186321	2131	0.000263027	1.47	Hyper
Marveld2	ENSMUSG00000021636	MARVEL (membrane-associating) domain containing 2	13	100611454	100612472	1018	0.000263027	1.5	Hyper
Fam180a	ENSMUSG00000047420	sacsin	6	35313291	35313708	417	0.000269153	3.11	Hyper
Zfp574	ENSMUSG00000045252	zinc finger protein 574	7	25081642	25082538	896	0.000269153	2.55	Hyper
Dot1l	ENSMUSG00000061589	DOT1-like, histone H3 methyltransferase (S. cerevisiae)	10	80788613	80789463	850	0.000269153	1.67	Hyper
Fam208b	ENSMUSG00000033799	family with sequence similarity 208, member B	13	3574680	3575220	540	0.000275423	1.71	Hyper
Pinx1	ENSMUSG00000021958	transmembrane protein 267	14	63919091	63919623	532	0.000275423	1.93	Hyper
Uhrf2	ENSMUSG00000024817	ubiquitin-like, containing PHD and RING finger domains 2	19	30056239	30056600	361	0.000275423	2.24	Hyper
S100g	ENSMUSG00000040808	S100 calcium binding protein G	X	162962021	162962202	181	0.000275423	4.57	Hyper
Zbtb33	ENSMUSG00000048047	zinc finger and BTB domain containing 33	X	38193421	38194321	900	0.000275423	1.36	Hyper
Fli1	ENSMUSG00000016087	Friend leukemia integration 1	9	32476630	32541257	64627	0.000281838	3.46	Hyper
Nol8	ENSMUSG00000021392	nucleolar protein 8	13	49662187	49662548	361	0.000281838	2.83	Hyper
Tfe3	ENSMUSG00000000134	transcription factor E3	X	7773493	7773943	450	0.000281838	1.82	Hyper
Pex13	ENSMUSG00000020283	peroxisomal biogenesis factor 13	11	23648964	23649235	271	0.000288403	1.52	Hyper
Ltv1	ENSMUSG00000019814	LTV1 ribosome biogenesis factor	10	13178733	13179666	933	0.000288403	1.84	Hyper
Opa3	ENSMUSG00000052214	optic atrophy 3	7	19246365	19246725	360	0.000288403	1.98	Hyper
Heatr5a	ENSMUSG00000035181	HEAT repeat containing 5A	12	51876889	51877489	600	0.000295121	2.52	Hyper
Ftsj3	ENSMUSG00000020706	FtsJ RNA methyltransferase homolog 3 (E. coli)	11	106249171	106249796	625	0.000295121	1.06	Hyper
Mettl8	ENSMUSG00000041975	methyltransferase like 8	2	70965368	70965668	300	0.000301995	4.61	Hyper
Faap20	ENSMUSG00000073684	Fanconi anemia core complex associated protein 20	4	155256184	155256687	503	0.000301995	2.39	Hyper
Mau2	ENSMUSG00000031858	coronin, actin binding protein 1B	8	70018577	70019506	929	0.000301995	1.57	Hyper
Pcnx3	ENSMUSG00000054874	pecanex homolog 3	19	5666192	5666517	325	0.000301995	3.22	Hyper
Usf1	ENSMUSG00000026641	upstream transcription factor 1	1	171417679	171418635	956	0.000301995	1.35	Hyper
Rc3h1	ENSMUSG00000040423	RING CCCH (C3H) domains 1	1	160906447	160906598	151	0.00030903	1.28	Hyper
Sh3d19	ENSMUSG00000028082	SH3 domain protein D19	3	86126575	86126786	211	0.00030903	1.77	Hyper
Ube2j2	ENSMUSG00000023286	SET domain, bifurcated 1	4	155943830	155944011	181	0.00030903	3.78	Hyper
Kat6b	ENSMUSG00000021767	K(lysine) acetyltransferase 6B	14	21516718	21517559	841	0.00030903	1.75	Hyper
Smpd3	ENSMUSG00000031906	sphingomyelin phosphodiesterase 3, neutral	8	106264917	106265725	808	0.000316228	2.14	Hyper
Sash1	ENSMUSG00000015305	RIKEN cDNA 4933429H19 gene	10	8724854	8725754	900	0.000316228	1.26	Hyper
Rad54l	ENSMUSG00000028702	RAD54 like (S. cerevisiae)	4	116096332	116096662	330	0.000316228	1.63	Hyper
Borcs6	ENSMUSG00000045176	BLOC-1 related complex subunit 6	11	69059805	69061076	1271	0.000316228	2.18	Hyper
Znrf1	ENSMUSG00000033545	zinc and ring finger 1	8	111537290	111537530	240	0.000323594	1.77	Hyper
Lrfn3	ENSMUSG00000036957	leucine rich repeat and fibronectin type III domain containing 3	7	30359452	30360494	1042	0.000323594	1.76	Hyper
Trio	ENSMUSG00000022263	triple functional domain (PTPRF interacting)	15	27731880	27733020	1140	0.000323594	1.58	Hyper
Kat2a	ENSMUSG00000020918	K(lysine) acetyltransferase 2A	11	100704775	100705346	571	0.000323594	2.07	Hyper
Gm38394	ENSMUSG00000094410	predicted gene, 38394	1	133656794	133656915	121	0.000331131	2.18	Hyper
Lcorl	ENSMUSG00000015882	ligand dependent nuclear receptor corepressor-like	5	45725880	45726480	600	0.000331131	3.85	Hyper
Atraid	ENSMUSG00000013622	all-trans retinoic acid induced differentiation factor	5	31054295	31054623	328	0.000338844	1.3	Hyper
Ado	ENSMUSG00000057134	2-aminoethanethiol (cysteamine) dioxygenase	10	67547582	67548955	1373	0.000338844	1.59	Hyper
Col4a2	ENSMUSG00000031503	collagen, type IV, alpha 2	8	11448388	11448868	480	0.000346737	1.38	Hyper
Irf2bpl	ENSMUSG00000034168	interferon regulatory factor 2 binding protein-like	12	86883182	86883482	300	0.000354813	3.87	Hyper
Vcan	ENSMUSG00000021614	versican	13	89689332	89689932	600	0.000354813	6.34	Hyper
Fgf2	ENSMUSG00000037225	fibroblast growth factor 2	3	37405029	37405538	509	0.000363078	2.76	Hyper
Mcph1	ENSMUSG00000039842	microcephaly, primary autosomal recessive 1	8	18632309	18632698	389	0.000363078	3.71	Hyper
Vcan	ENSMUSG00000021614	versican	13	89690230	89690680	450	0.000363078	5.93	Hyper
Lig4	ENSMUSG00000049717	ligase IV, DNA, ATP-dependent	8	9971529	9973024	1495	0.000371535	1.92	Hyper
Zfp646	ENSMUSG00000049739	EP300 interacting inhibitor of differentiation 3	7	127882046	127883094	1048	0.000371535	1.29	Hyper
Taf1d	ENSMUSG00000031939	TATA-box binding protein associated factor, RNA polymerase I, D	9	15307769	15309875	2106	0.000371535	1.04	Hyper
Polr1d	ENSMUSG00000029642	polymerase (RNA) I polypeptide D	5	147110821	147111120	299	0.000371535	4.46	Hyper
Cacfd1	ENSMUSG00000015488	calcium channel flower domain containing 1	2	27017413	27019415	2002	0.000371535	1.8	Hyper
2610507B11Rik	ENSMUSG00000010277	RIKEN cDNA 2610507B11 gene	11	78289691	78290264	573	0.000380189	1.03	Hyper
Tnfaip3	ENSMUSG00000019850	tumor necrosis factor, alpha-induced protein 3	10	19004497	19005307	810	0.000380189	2.11	Hyper
Cmtr2	ENSMUSG00000046441	cap methyltransferase 2	8	110221981	110222697	716	0.000380189	2.38	Hyper
3000002C10Rik	ENSMUSG00000070282	RIKEN cDNA 3000002C10 gene	9	109830067	109830546	479	0.000380189	5.67	Hyper
Cabin1	ENSMUSG00000020196	calcineurin binding protein 1	10	75656991	75657441	450	0.000389045	2.23	Hyper
Ccdc59	ENSMUSG00000019897	coiled-coil domain containing 59	10	105842731	105842971	240	0.000389045	1.92	Hyper
Shank2	ENSMUSG00000037541	SH3 and multiple ankyrin repeat domains 2	7	144409500	144410041	541	0.000398107	2.6	Hyper
Sowahc	ENSMUSG00000098188	sosondowah ankyrin repeat domain family member C	10	59222071	59223925	1854	0.00040738	1.51	Hyper
Zfp768	ENSMUSG00000047371	zinc finger protein 768	7	127343150	127343952	802	0.00040738	2.09	Hyper
Arid2	ENSMUSG00000033237	AT rich interactive domain 2 (ARID, RFX-like)	15	96369452	96370810	1358	0.000416869	1.02	Hyper
Slc41a2	ENSMUSG00000034591	solute carrier family 41, member 2	10	83233357	83233746	389	0.000416869	1.22	Hyper
Nip7	ENSMUSG00000031917	NIP7, nucleolar pre-rRNA processing protein	8	107058149	107058666	517	0.000416869	2.24	Hyper
Brd8	ENSMUSG00000003778	bromodomain containing 8	18	34607101	34607491	390	0.000416869	1.78	Hyper
Lrba	ENSMUSG00000028080	LPS-responsive beige-like anchor	3	86348203	86348623	420	0.000416869	1.23	Hyper
Ppp1r18	ENSMUSG00000034595	protein phosphatase 1, regulatory subunit 18	17	35874936	35875296	360	0.00042658	3.31	Hyper
Zfp329	ENSMUSG00000057894	zinc finger protein 329	7	12809733	12811648	1915	0.00042658	1.58	Hyper
Gbf1	ENSMUSG00000025224	golgi-specific brefeldin A-resistance factor 1	19	46286240	46286510	270	0.00042658	3.67	Hyper
Trappc8	ENSMUSG00000033382	trafficking protein particle complex 8	18	20817941	20818302	361	0.00042658	1.31	Hyper
Zfp532	ENSMUSG00000042439	zinc finger protein 532	18	65623361	65623721	360	0.00042658	3.11	Hyper
Acaca	ENSMUSG00000020532	acetyl-Coenzyme A carboxylase alpha	11	84399973	84400423	450	0.00042658	2.46	Hyper
Sirpa	ENSMUSG00000037902	signal-regulatory protein alpha	2	129631209	129631539	330	0.000446684	1.71	Hyper
Osbpl11	ENSMUSG00000022807	oxysterol binding protein-like 11	16	33226970	33227300	330	0.000457088	2.08	Hyper
Commd5	ENSMUSG00000055041	COMM domain containing 5	15	76899909	76901305	1396	0.000457088	1.63	Hyper
Helz2	ENSMUSG00000027580	helicase with zinc finger 2, transcriptional coactivator	2	181231523	181232153	630	0.000457088	1.2	Hyper
Pitpnc1	ENSMUSG00000040430	phosphatidylinositol transfer protein, cytoplasmic 1	11	107211870	107212648	778	0.000457088	1.18	Hyper
Usp48	ENSMUSG00000043411	ubiquitin specific peptidase 48	4	137656137	137656618	481	0.000467735	2.02	Hyper
Ppp1r9b	ENSMUSG00000038976	protein phosphatase 1, regulatory subunit 9B	11	95005037	95005853	816	0.000467735	2.19	Hyper
Timm21	ENSMUSG00000024645	tranlocase of inner mitochondrial membrane 21	18	84951045	84951225	180	0.000467735	2.28	Hyper
Ddx1	ENSMUSG00000037149	DEAD (Asp-Glu-Ala-Asp) box polypeptide 1	12	13219332	13219512	180	0.000467735	2.12	Hyper
Map3k11	ENSMUSG00000004054	mitogen-activated protein kinase kinase kinase 11	19	5689490	5690684	1194	0.000467735	1.44	Hyper
Zfp869	ENSMUSG00000054648	zinc finger protein 869	8	69706361	69708414	2053	0.00047863	1.56	Hyper
Dda1	ENSMUSG00000074247	RIKEN cDNA 4932441J04 gene	8	71475857	71476098	241	0.000489779	2.61	Hyper
Gck	ENSMUSG00000041798	glucokinase	11	5900878	5901771	893	0.000489779	1.77	Hyper
Gapvd1	ENSMUSG00000026867	GTPase activating protein and VPS9 domains 1	2	34677378	34677589	211	0.000489779	2.23	Hyper
4833420G17Rik	ENSMUSG00000062822	RIKEN cDNA 4833420G17 gene	13	119485790	119486060	270	0.000501187	1.93	Hyper
Gm6627	ENSMUSG00000112550	predicted gene 6627	10	52343447	52343657	210	0.000501187	2.1	Hyper
Usp34	ENSMUSG00000056342	ubiquitin specific peptidase 34	11	23464368	23464728	360	0.000512861	2.47	Hyper
Cd2bp2	ENSMUSG00000042502	CD2 antigen (cytoplasmic tail) binding protein 2	7	127193541	127194044	503	0.000512861	2.25	Hyper
Cdc42se2	ENSMUSG00000052298	CDC42 small effector 2	11	54719270	54719509	239	0.000512861	1.34	Hyper
9330162G02Rik	ENSMUSG00000109536	RIKEN cDNA 9330162G02 gene	7	59229153	59229633	480	0.000524807	1.79	Hyper
Pprc1	ENSMUSG00000055491	peroxisome proliferative activated receptor, gamma, coactivator-related 1	19	46062667	46063207	540	0.000524807	2.4	Hyper
Hist1h2ak	ENSMUSG00000063021	histone cluster 1, H2ak	13	21753462	21753659	197	0.000524807	6.21	Hyper
Cand1	ENSMUSG00000020114	cullin associated and neddylation disassociated 1	10	119202908	119203148	240	0.000524807	1.12	Hyper
Pced1b	ENSMUSG00000044250	PC-esterase domain containing 1B	15	97384077	97384997	920	0.000537032	1.38	Hyper
Slc27a4	ENSMUSG00000059316	predicted gene 13889	2	29815643	29816240	597	0.000537032	1.69	Hyper
6030419C18Rik	ENSMUSG00000066607	RIKEN cDNA 6030419C18 gene	9	58490045	58490375	330	0.000537032	8.48	Hyper
Col6a3	ENSMUSG00000048126	collagen, type VI, alpha 3	1	90778845	90780039	1194	0.000537032	4.01	Hyper
Samd11	ENSMUSG00000096351	sterile alpha motif domain containing 11	4	156246995	156247235	240	0.000537032	1.99	Hyper
Dusp6	ENSMUSG00000019960	dual specificity phosphatase 6	10	99266385	99266744	359	0.000549541	1.06	Hyper
Tacc1	ENSMUSG00000065954	transforming, acidic coiled-coil containing protein 1	8	25181829	25182818	989	0.000549541	1.44	Hyper
Josd1	ENSMUSG00000022426	Josephin domain containing 1	15	79674695	79674875	180	0.000562341	1.65	Hyper
Samd9l	ENSMUSG00000047735	sterile alpha motif domain containing 9-like	6	3375973	3376364	391	0.000562341	2.46	Hyper
Ptpn23	ENSMUSG00000036057	protein tyrosine phosphatase, non-receptor type 23	9	110385141	110385769	628	0.000562341	1.7	Hyper
Opa3	ENSMUSG00000052214	optic atrophy 3	7	19244841	19245589	748	0.00057544	1.5	Hyper
Mynn	ENSMUSG00000037730	acyl-CoA thioesterase 2	3	30607065	30607694	629	0.00057544	1.74	Hyper
Zfp646	ENSMUSG00000049739	zinc finger protein 646	7	127880072	127881180	1108	0.00057544	1.16	Hyper
Itgb5	ENSMUSG00000022817	integrin beta 5	16	33919841	33919990	149	0.00057544	1.32	Hyper
Rraga	ENSMUSG00000070934	Ras-related GTP binding A	4	86576685	86577105	420	0.000588844	1.12	Hyper
Mplkip	ENSMUSG00000012429	M-phase specific PLK1 intereacting protein	13	17695813	17697283	1470	0.000588844	1.38	Hyper
Sall1	ENSMUSG00000031665	sal-like 1 (Drosophila)	8	89031260	89032069	809	0.000588844	1.05	Hyper
Gm45837	ENSMUSG00000030653	predicted gene 45837	7	101511679	101512009	330	0.000588844	3.64	Hyper
Ssh2	ENSMUSG00000037926	slingshot homolog 2 (Drosophila)	11	77456024	77456325	301	0.00060256	4.32	Hyper
Zfp608	ENSMUSG00000052713	zinc finger protein 608	18	54987620	54988580	960	0.00060256	1.78	Hyper
Fbn1	ENSMUSG00000027204	fibrillin 1	2	125301342	125301912	570	0.00060256	3.26	Hyper
Ubxn4	ENSMUSG00000026353	UBX domain protein 4	1	128244082	128244333	251	0.00060256	2.54	Hyper
Zc3h13	ENSMUSG00000022000	zinc finger CCCH type containing 13	14	75330855	75331005	150	0.000616595	3.47	Hyper
Ankrd49	ENSMUSG00000031931	ankyrin repeat domain 49	9	14780036	14780366	330	0.000616595	1.2	Hyper
Gm26819	ENSMUSG00000097033	predicted gene 26819	13	69815583	69815914	331	0.000616595	2.25	Hyper
Hdhd2	ENSMUSG00000025421	haloacid dehalogenase-like hydrolase domain containing 2	18	76970835	76971315	480	0.000630957	1.54	Hyper
Atg7	ENSMUSG00000030314	autophagy related 7	6	114859088	114859268	180	0.000630957	4.7	Hyper
Huwe1	ENSMUSG00000025261	HECT, UBA and WWE domain containing 1	X	151934427	151934607	180	0.000630957	1.23	Hyper
Pcsk9	ENSMUSG00000044254	proprotein convertase subtilisin/kexin type 9	4	106463851	106464031	180	0.000645654	6.49	Hyper
Erc2	ENSMUSG00000040640	ELKS/RAB6-interacting/CAST family member 2	14	27652893	27653163	270	0.000645654	4.72	Hyper
Lyplal1	ENSMUSG00000039246	lysophospholipase-like 1	1	186088563	186088743	180	0.000645654	1.39	Hyper
Gm21992	ENSMUSG00000096370	predicted gene 21992	19	4791878	4792058	180	0.000645654	3.27	Hyper
Fyb2	ENSMUSG00000078612	FYN binding protein 2	4	104945167	104945765	598	0.000645654	1.32	Hyper
Slc39a10	ENSMUSG00000025986	solute carrier family 39 (zinc transporter), member 10	1	46835159	46836116	957	0.000660693	2.62	Hyper
Map3k13	ENSMUSG00000033618	mitogen-activated protein kinase kinase kinase 13	16	21930109	21930589	480	0.000660693	2.1	Hyper
Plekha1	ENSMUSG00000040268	pleckstrin homology domain containing, family A (phosphoinositide binding specific) member 1	7	130910858	130911278	420	0.000676083	2.53	Hyper
Gm340	ENSMUSG00000090673	predicted gene 340	19	41585372	41586536	1164	0.000676083	1.1	Hyper
Ckap4	ENSMUSG00000046841	cytoskeleton-associated protein 4	10	84527473	84528673	1200	0.000676083	2.6	Hyper
Tjap1	ENSMUSG00000012296	tight junction associated protein 1	17	46258299	46258989	690	0.000691831	2.8	Hyper
Usp36	ENSMUSG00000033909	ubiquitin specific peptidase 36	11	118285755	118285995	240	0.000691831	2.28	Hyper
Gtpbp3	ENSMUSG00000007610	GTP binding protein 3	8	71492572	71493172	600	0.000691831	1.48	Hyper
Ogt	ENSMUSG00000034160	O-linked N-acetylglucosamine (GlcNAc) transferase (UDP-N-acetylglucosamine:polypeptide-N-acetylglucosaminyl transferase)	X	101683423	101683544	121	0.000707946	2.19	Hyper
Pbx2	ENSMUSG00000034673	pre B cell leukemia homeobox 2	17	34595709	34596416	707	0.000707946	1.84	Hyper
Tet3	ENSMUSG00000034832	tet methylcytosine dioxygenase 3	6	83402706	83403905	1199	0.000707946	1.11	Hyper
Myo9b	ENSMUSG00000004677	myosin IXb	8	71359513	71360713	1200	0.000707946	1.12	Hyper
Fam208b	ENSMUSG00000033799	family with sequence similarity 208, member B	13	3574141	3574621	480	0.000724436	1.14	Hyper
Tirap	ENSMUSG00000032041	toll-interleukin 1 receptor (TIR) domain-containing adaptor protein	9	35187089	35188742	1653	0.000724436	1.33	Hyper
Atad3a	ENSMUSG00000029036	ATPase family, AAA domain containing 3A	4	155750180	155750905	725	0.000724436	2.62	Hyper
Tgfbr2	ENSMUSG00000032440	transforming growth factor, beta receptor II	9	116109625	116110225	600	0.000724436	1.45	Hyper
Eif5b	ENSMUSG00000026083	eukaryotic translation initiation factor 5B	1	38051278	38052049	771	0.000724436	1.2	Hyper
Kcnq1ot1	ENSMUSG00000101609	KCNQ1 overlapping transcript 1	7	143281103	143281284	181	0.000724436	5.81	Hyper
Myo18a	ENSMUSG00000000631	taurine upregulated gene 1	11	77843476	77843717	241	0.00074131	1.22	Hyper
Btg2	ENSMUSG00000020423	B cell translocation gene 2, anti-proliferative	1	134076570	134076809	239	0.00074131	2.78	Hyper
Ermp1	ENSMUSG00000046324	endoplasmic reticulum metallopeptidase 1	19	29608333	29611241	2908	0.000758578	4.61	Hyper
Calm3	ENSMUSG00000019370	calmodulin 3	7	16915856	16916037	181	0.000758578	1.89	Hyper
Tmem104	ENSMUSG00000045980	transmembrane protein 104	11	115244987	115245706	719	0.000758578	1.99	Hyper
Eepd1	ENSMUSG00000036611	endonuclease/exonuclease/phosphatase family domain containing 1	9	25482439	25483278	839	0.000758578	1.38	Hyper
Tsc22d1	ENSMUSG00000022010	TSC22 domain family, member 1	14	76415829	76416760	931	0.000758578	3.25	Hyper
Kdelr3	ENSMUSG00000010830	KDEL (Lys-Asp-Glu-Leu) endoplasmic reticulum protein retention receptor 3	15	79527149	79527386	237	0.000776247	5.77	Hyper
Dnajb14	ENSMUSG00000074212	DnaJ heat shock protein family (Hsp40) member B14	3	137905853	137906154	301	0.000776247	2.65	Hyper
Rassf2	ENSMUSG00000027339	Ras association (RalGDS/AF-6) domain family member 2	2	131994900	131995201	301	0.000776247	2.29	Hyper
Frk	ENSMUSG00000019779	fyn-related kinase	10	34608411	34608800	389	0.000776247	4.68	Hyper
E530011L22Rik	ENSMUSG00000097820	RIKEN cDNA E530011L22 gene	9	121755079	121755229	150	0.000794328	3.66	Hyper
Bud31	ENSMUSG00000038722	melanoma inhibitory activity 3	5	145147839	145148078	239	0.000794328	1.6	Hyper
Bahd1	ENSMUSG00000040007	bromo adjacent homology domain containing 1	2	118916289	118917247	958	0.000794328	2.11	Hyper
Brip1os	ENSMUSG00000085208	BRCA1 interacting protein C-terminal helicase 1, opposite strand	11	86207009	86208267	1258	0.000794328	1.41	Hyper
AW146154	ENSMUSG00000074166	expressed sequence AW146154	7	41479261	41480039	778	0.000812831	2.28	Hyper
Sbno2	ENSMUSG00000035673	strawberry notch homolog 2 (Drosophila)	10	80057051	80057291	240	0.000812831	2.67	Hyper
Kmt2a	ENSMUSG00000002028	lysine (K)-specific methyltransferase 2A	9	44817699	44818916	1217	0.000812831	1.55	Hyper
Gm38399	ENSMUSG00000090399	predicted gene 38399	1	135607193	135607822	629	0.000831764	1.53	Hyper
Gm26699	ENSMUSG00000097206	predicted gene 26699	6	38551530	38551769	239	0.000831764	2.75	Hyper
Morc2a	ENSMUSG00000034543	microrchidia 2A	11	3688156	3690298	2142	0.000831764	1.13	Hyper
Clk2	ENSMUSG00000068917	CDC-like kinase 2	3	89176501	89176771	270	0.000831764	3.33	Hyper
Ncdn	ENSMUSG00000028833	neurochondrin	4	126750145	126750804	659	0.000831764	1.69	Hyper
Kmt5a	ENSMUSG00000049327	lysine methyltransferase 5A	5	124460988	124461499	511	0.000851138	1.44	Hyper
Glis2	ENSMUSG00000014303	GLIS family zinc finger 2	16	4613934	4614354	420	0.000851138	4.39	Hyper
Gm4617	ENSMUSG00000096544	predicted pseudogene 4617	3	124385721	124385914	193	0.000870964	1.11	Hyper
Klf3	ENSMUSG00000029178	Kruppel-like factor 3 (basic)	5	64830801	64830982	181	0.000870964	2.01	Hyper
Cic	ENSMUSG00000005442	capicua transcriptional repressor	7	25287797	25288915	1118	0.000870964	1.62	Hyper
Sall1	ENSMUSG00000031665	ethanol decreased 2	8	89032486	89032846	360	0.000891251	2.25	Hyper
Cep68	ENSMUSG00000044066	centrosomal protein 68	11	20239232	20240430	1198	0.000891251	1.72	Hyper
Dhx37	ENSMUSG00000029480	DEAH (Asp-Glu-Ala-His) box polypeptide 37	5	125414634	125415397	763	0.000891251	2.14	Hyper
Dgcr14	ENSMUSG00000003527	DiGeorge syndrome critical region gene 14	16	17901789	17902300	511	0.000891251	2.92	Hyper
Adora1	ENSMUSG00000042429	adenosine A1 receptor	1	134200121	134200272	151	0.000912011	2.51	Hyper
Arap1	ENSMUSG00000032812	zinc finger protein 970	7	101411449	101411779	330	0.000912011	2.49	Hyper
Mex3d	ENSMUSG00000048696	mex3 RNA binding family member D	10	80386909	80387300	391	0.000912011	5.28	Hyper
Piga	ENSMUSG00000031381	phosphatidylinositol glycan anchor biosynthesis, class A	X	164432356	164432627	271	0.000912011	1.85	Hyper
Zbtb33	ENSMUSG00000048047	zinc finger and BTB domain containing 33	X	38192223	38192614	391	0.000933254	2.41	Hyper
Slc35c2	ENSMUSG00000017664	solute carrier family 35, member C2	2	165282893	165283073	180	0.000933254	3.6	Hyper
Zfp422	ENSMUSG00000059878	zinc finger protein 422	6	116625063	116626671	1608	0.000933254	4.11	Hyper
1110065P20Rik	ENSMUSG00000078570	RIKEN cDNA 1110065P20 gene	4	124849648	124850567	919	0.000933254	1.77	Hyper
Morc3	ENSMUSG00000039456	microrchidia 3	16	93870537	93871167	630	0.000933254	1.31	Hyper
Smad3	ENSMUSG00000032402	cysteine and tyrosine-rich protein 1	9	63646826	63647486	660	0.000954993	1.24	Hyper
Gm34777	ENSMUSG00000111923	predicted gene, 34777	10	99242733	99243032	299	0.000954993	3.3	Hyper
Prpsap1	ENSMUSG00000015869	phosphoribosyl pyrophosphate synthetase-associated protein 1	11	116470904	116471084	180	0.000954993	1.34	Hyper
Rbbp5	ENSMUSG00000026439	retinoblastoma binding protein 5	1	132503738	132504339	601	0.000977237	1.62	Hyper
Mlxip	ENSMUSG00000038342	MLX interacting protein	5	123453439	123454338	899	0.000977237	2.84	Hyper
Smdt1	ENSMUSG00000022452	single-pass membrane protein with aspartate rich tail 1	15	82348881	82349091	210	0.001	1.13	Hyper
Mafk	ENSMUSG00000018143	v-maf musculoaponeurotic fibrosarcoma oncogene family, protein K (avian)	5	139800300	139800897	597	0.001	2.25	Hyper
6820431F20Rik	ENSMUSG00000071796	RIKEN cDNA 6820431F20 gene	8	20270172	20270533	361	0.001	1.6	Hyper
Zfp263	ENSMUSG00000022529	zinc finger protein 263	16	3748248	3749982	1734	0.00102329	1.21	Hyper
Rbm4	ENSMUSG00000094936	RNA binding motif protein 4	19	4791882	4792062	180	0.00102329	3.1	Hyper
Gm37422	ENSMUSG00000104435	predicted gene, 37422	1	189880680	189880890	210	0.00102329	1.9	Hyper
Zwint	ENSMUSG00000019923	ZW10 interactor	10	72668810	72669141	331	0.00102329	2.16	Hyper
Pou2f1	ENSMUSG00000026565	POU domain, class 2, transcription factor 1	1	165875368	165875789	421	0.00104713	1.72	Hyper
Parp9	ENSMUSG00000022906	poly (ADP-ribose) polymerase family, member 9	16	35971947	35972157	210	0.00104713	2.67	Hyper
Foxred1	ENSMUSG00000039048	FAD-dependent oxidoreductase domain containing 1	9	35204504	35204864	360	0.00104713	2.3	Hyper
Lpar6	ENSMUSG00000033446	lysophosphatidic acid receptor 6	14	73237954	73238615	661	0.00107152	1.41	Hyper
Tgm2	ENSMUSG00000037820	transglutaminase 2, C polypeptide	2	158116820	158117000	180	0.00107152	1.1	Hyper
Gspt2	ENSMUSG00000071723	G1 to S phase transition 2	X	94636753	94637676	923	0.00107152	4.08	Hyper
Eftud2	ENSMUSG00000020929	elongation factor Tu GTP binding domain containing 2	11	102838502	102838743	241	0.00107152	2.85	Hyper
Socs5	ENSMUSG00000037104	suppressor of cytokine signaling 5	17	87133639	87135253	1614	0.00109648	1.17	Hyper
Smurf1	ENSMUSG00000038780	SMAD specific E3 ubiquitin protein ligase 1	5	144877480	144877989	509	0.00109648	2.36	Hyper
Rlf	ENSMUSG00000049878	rearranged L-myc fusion sequence	4	121149713	121150014	301	0.00109648	3.39	Hyper
Nol8	ENSMUSG00000021392	nucleolar protein 8	13	49669678	49675456	5778	0.00109648	1.17	Hyper
Pdxdc1	ENSMUSG00000022680	pyridoxal-dependent decarboxylase domain containing 1	16	13836230	13836960	730	0.00109648	1.05	Hyper
Gm6104	ENSMUSG00000062588	predicted gene 6104	1	4880535	4880651	116	0.00109648	2.96	Hyper
Mylip	ENSMUSG00000038175	myosin regulatory light chain interacting protein	13	45411063	45411423	360	0.00112202	1.01	Hyper
Lrp12	ENSMUSG00000022305	low density lipoprotein-related protein 12	15	39871907	39872718	811	0.00112202	2.46	Hyper
Rhou	ENSMUSG00000039960	ras homolog family member U	8	123663523	123663884	361	0.00112202	1.1	Hyper
Caml	ENSMUSG00000021501	FYN binding protein 2	13	55631815	55632084	269	0.00112202	1.74	Hyper
Smim1	ENSMUSG00000078350	small integral membrane protein 1	4	154020678	154021216	538	0.00112202	1.5	Hyper
Nexn	ENSMUSG00000039103	nexilin	3	152247986	152248452	466	0.00112202	2.14	Hyper
Lias	ENSMUSG00000029199	lipoic acid synthetase	5	65408781	65409200	419	0.00112202	1.15	Hyper
Pygb	ENSMUSG00000033059	brain glycogen phosphorylase	2	150830413	150830683	270	0.00112202	3.95	Hyper
Kif3b	ENSMUSG00000027475	kinesin family member 3B	2	153332580	153332970	390	0.00112202	3.35	Hyper
Ces2g	ENSMUSG00000031877	carboxylesterase 2G	8	104968226	104968406	180	0.00114815	1.72	Hyper
Tmem109	ENSMUSG00000034659	transmembrane protein 109	19	10871616	10872005	389	0.00114815	1.14	Hyper
Csf1r	ENSMUSG00000024621	colony stimulating factor 1 receptor	18	61131878	61132149	271	0.00114815	3.42	Hyper
Pcp4l1	ENSMUSG00000038370	Purkinje cell protein 4-like 1	1	171173529	171173827	298	0.00114815	2.73	Hyper
Gm6545	ENSMUSG00000111118	predicted gene 6545	19	12529736	12530540	804	0.0011749	1.56	Hyper
Gm32856	ENSMUSG00000110605	predicted gene, 32856	8	129268933	129269563	630	0.0011749	2.98	Hyper
Pnpla7	ENSMUSG00000036833	patatin-like phospholipase domain containing 7	2	25053786	25054057	271	0.0011749	1.08	Hyper
Dusp5	ENSMUSG00000034765	dual specificity phosphatase 5	19	53529525	53529645	120	0.0011749	4.54	Hyper
Phf21a	ENSMUSG00000058318	PHD finger protein 21A	2	92360205	92360775	570	0.0011749	1.82	Hyper
Nuak1	ENSMUSG00000020032	NUAK family, SNF1-like kinase, 1	10	84373985	84375243	1258	0.0011749	2.49	Hyper
Prag1	ENSMUSG00000050271	PEAK1 related kinase activating pseudokinase 1	8	36103477	36104376	899	0.0011749	4.14	Hyper
Arap2	ENSMUSG00000037999	ArfGAP with RhoGAP domain, ankyrin repeat and PH domain 2	5	62748809	62749558	749	0.00120226	2	Hyper
Tcf24	ENSMUSG00000099032	transcription factor 24	1	9963186	9963457	271	0.00123027	5.82	Hyper
Tufm	ENSMUSG00000073838	Tu translation elongation factor, mitochondrial	7	126490461	126490731	270	0.00123027	2.45	Hyper
Prdm4	ENSMUSG00000035529	PR domain containing 4	10	85892804	85893374	570	0.00123027	2.21	Hyper
Ccl6	ENSMUSG00000018927	chemokine (C-C motif) ligand 6	11	83588628	83588839	211	0.00123027	2.64	Hyper
Ahnak	ENSMUSG00000069833	AHNAK nucleoprotein (desmoyokin)	19	9006847	9007298	451	0.00123027	1.19	Hyper
Virma	ENSMUSG00000040720	vir like m6A methyltransferase associated	4	11518948	11519339	391	0.00123027	2.63	Hyper
Trip11	ENSMUSG00000021188	thyroid hormone receptor interactor 11	12	101834461	101834881	420	0.00125893	1.25	Hyper
Fstl1	ENSMUSG00000022816	RNA transcription, translation and transport factor	16	37834057	37834507	450	0.00125893	2.33	Hyper
Gm12444	ENSMUSG00000082194	predicted gene 12444	4	46243568	46243744	176	0.00125893	2.24	Hyper
B3gat3	ENSMUSG00000071649	beta-1,3-glucuronyltransferase 3 (glucuronosyltransferase I)	19	8926759	8927234	475	0.00125893	1.08	Hyper
Zfp740	ENSMUSG00000046897	zinc finger protein 740	15	102204595	102204925	330	0.00125893	2.33	Hyper
Camk1d	ENSMUSG00000039145	calcium/calmodulin-dependent protein kinase ID	2	5297558	5297799	241	0.00125893	1.58	Hyper
Trp53	ENSMUSG00000059552	transformation related protein 53	11	69589583	69589764	181	0.00128825	2.64	Hyper
Tab1	ENSMUSG00000022414	TGF-beta activated kinase 1/MAP3K7 binding protein 1	15	80160325	80160834	509	0.00128825	3.23	Hyper
Tpra1	ENSMUSG00000002871	transmembrane protein, adipocyte asscociated 1	6	88911731	88912119	388	0.00128825	2.07	Hyper
Bbx	ENSMUSG00000022641	bobby sox homolog (Drosophila)	16	50193162	50193732	570	0.00128825	2.4	Hyper
Jmy	ENSMUSG00000021690	junction-mediating and regulatory protein	13	93498999	93499539	540	0.00128825	1.48	Hyper
Supt6	ENSMUSG00000002052	suppressor of Ty 6	11	78207433	78208104	671	0.00128825	1.17	Hyper
Naga	ENSMUSG00000022453	N-acetyl galactosaminidase, alpha	15	82329680	82330189	509	0.00131826	2.07	Hyper
Pigm	ENSMUSG00000050229	phosphatidylinositol glycan anchor biosynthesis, class M	1	172376695	172377026	331	0.00131826	2.27	Hyper
Nrbf2	ENSMUSG00000075000	nuclear receptor binding factor 2	10	67267228	67267708	480	0.00131826	1.63	Hyper
Leng9	ENSMUSG00000043432	leukocyte receptor cluster (LRC) member 9	7	4147914	4148185	271	0.00131826	1.82	Hyper
Cldn4	ENSMUSG00000047501	claudin 4	5	134945654	134946220	566	0.00131826	5.87	Hyper
Nucb1	ENSMUSG00000030824	nucleobindin 1	7	45493034	45493335	301	0.00131826	1.04	Hyper
B230354K17Rik	ENSMUSG00000097119	RIKEN cDNA B230354K17 gene	17	45436303	45437050	747	0.00131826	3.63	Hyper
Mfsd12	ENSMUSG00000034854	predicted gene 10550	10	81363571	81364643	1072	0.00134896	2.55	Hyper
Zdhhc3	ENSMUSG00000025786	zinc finger, DHHC domain containing 3	9	123077430	123077910	480	0.00134896	1.58	Hyper
Tigd2	ENSMUSG00000049232	tigger transposable element derived 2	6	59210603	59210962	359	0.00134896	3.17	Hyper
Acox3	ENSMUSG00000029098	acyl-Coenzyme A oxidase 3, pristanoyl	5	35612039	35612908	869	0.00138038	1.13	Hyper
Gm9008	ENSMUSG00000072476	predicted pseudogene 9008	6	76496503	76496772	269	0.00138038	3.18	Hyper
5930430L01Rik	ENSMUSG00000106951	RIKEN cDNA 5930430L01 gene	5	148990800	148991010	210	0.00141254	3.49	Hyper
Smad7	ENSMUSG00000025880	SMAD family member 7	18	75368665	75370061	1396	0.00141254	1.03	Hyper
Trim2	ENSMUSG00000027993	tripartite motif-containing 2	3	84190766	84191217	451	0.00144544	1.81	Hyper
Cd2bp2	ENSMUSG00000042502	CD2 antigen (cytoplasmic tail) binding protein 2	7	127194273	127194824	551	0.00144544	1.24	Hyper
Tiprl	ENSMUSG00000040843	TIP41, TOR signalling pathway regulator-like (S. cerevisiae)	1	165215604	165215964	360	0.00144544	2.16	Hyper
Chsy3	ENSMUSG00000058152	chondroitin sulfate synthase 3	18	59409817	59410446	629	0.00144544	2.14	Hyper
Samd9l	ENSMUSG00000047735	sterile alpha motif domain containing 9-like	6	3372526	3372976	450	0.00144544	2.52	Hyper
Jup	ENSMUSG00000001552	junction plakoglobin	11	100378254	100378375	121	0.00144544	2.64	Hyper
Map3k13	ENSMUSG00000033618	mitogen-activated protein kinase kinase kinase 13	16	21930738	21930949	211	0.00144544	2.36	Hyper
Slc13a3	ENSMUSG00000018459	solute carrier family 13 (sodium-dependent dicarboxylate transporter), member 3	2	165405297	165405597	300	0.00144544	3.49	Hyper
Fbn1	ENSMUSG00000027204	fibrillin 1	2	125300773	125301043	270	0.00147911	5.23	Hyper
Lrrc47	ENSMUSG00000029028	AHNAK nucleoprotein (desmoyokin)	4	154020672	154021213	541	0.00147911	1.49	Hyper
Rhof	ENSMUSG00000029449	ras homolog family member F (in filopodia)	5	123119189	123119489	300	0.00147911	5.5	Hyper
Ncor2	ENSMUSG00000029478	nuclear receptor co-repressor 2	5	125023214	125025067	1853	0.00147911	1.71	Hyper
Mea1	ENSMUSG00000002768	male enhanced antigen 1	17	46682744	46683105	361	0.00147911	1.34	Hyper
Jam2	ENSMUSG00000053062	junction adhesion molecule 2	16	84825268	84825569	301	0.00147911	2.18	Hyper
Chid1	ENSMUSG00000025512	chitinase domain containing 1	7	141495354	141496635	1281	0.00151356	1.3	Hyper
Kat6b	ENSMUSG00000021767	K(lysine) acetyltransferase 6B	14	21669958	21671038	1080	0.00151356	1.39	Hyper
2210016L21Rik	ENSMUSG00000029559	RIKEN cDNA 2210016L21 gene	5	114946871	114948801	1930	0.00154882	1.37	Hyper
Shroom3	ENSMUSG00000029381	shroom family member 3	5	92941390	92942170	780	0.00154882	2.46	Hyper
Kctd15	ENSMUSG00000030499	potassium channel tetramerisation domain containing 15	7	34639341	34639700	359	0.00154882	2.8	Hyper
Hcfc2	ENSMUSG00000020246	host cell factor C2	10	82738981	82739251	270	0.00154882	2.31	Hyper
Plagl1	ENSMUSG00000019817	pleiomorphic adenoma gene-like 1	10	13131094	13131335	241	0.00154882	2.73	Hyper
Fam160a1	ENSMUSG00000051000	family with sequence similarity 160, member A1	3	85730452	85730692	240	0.00158489	3.27	Hyper
Elfn1	ENSMUSG00000048988	leucine rich repeat and fibronectin type III, extracellular 1	5	139973410	139974067	657	0.00158489	5.67	Hyper
Tmem119	ENSMUSG00000054675	transmembrane protein 119	5	113794292	113795390	1098	0.00158489	4.22	Hyper
Ankrd50	ENSMUSG00000044864	ankyrin repeat domain 50	3	38457002	38457543	541	0.00158489	3.04	Hyper
Arfgef3	ENSMUSG00000019852	ARFGEF family member 3	10	18591414	18591655	241	0.00162181	6.32	Hyper
Cog5	ENSMUSG00000035933	component of oligomeric golgi complex 5	12	31927506	31927627	121	0.00162181	1.88	Hyper
Rnf146	ENSMUSG00000038876	ring finger protein 146	10	29344354	29344804	450	0.00162181	1.28	Hyper
Mpv17	ENSMUSG00000107283	MpV17 mitochondrial inner membrane protein	5	31141426	31141814	388	0.00162181	1.27	Hyper
Nup153	ENSMUSG00000021374	nucleoporin 153	13	46727699	46727910	211	0.00162181	4.62	Hyper
Atp11a	ENSMUSG00000031441	ATPase, class VI, type 11A	8	12865940	12866360	420	0.00162181	2.45	Hyper
Rapgef2	ENSMUSG00000062232	Rap guanine nucleotide exchange factor (GEF) 2	3	79079195	79083204	4009	0.00162181	1.77	Hyper
Fam208b	ENSMUSG00000033799	family with sequence similarity 208, member B	13	3584890	3585190	300	0.00162181	3.08	Hyper
Timm10	ENSMUSG00000027076	translocase of inner mitochondrial membrane 10	2	84829834	84830213	379	0.00165959	1.52	Hyper
Ccdc80	ENSMUSG00000022665	coiled-coil domain containing 80	16	45127413	45127684	271	0.00165959	2.88	Hyper
Zbtb18	ENSMUSG00000063659	zinc finger and BTB domain containing 18	1	177449835	177450046	211	0.00165959	1.53	Hyper
Slc52a2	ENSMUSG00000022560	solute carrier protein 52, member 2	15	76540781	76541410	629	0.00165959	2.04	Hyper
Spata5	ENSMUSG00000027722	spermatogenesis associated 5	3	37431699	37432089	390	0.00169824	2.74	Hyper
Retnlg	ENSMUSG00000022651	resistin like gamma	16	48874237	48874469	232	0.00169824	6.67	Hyper
Slc45a4	ENSMUSG00000079020	solute carrier family 45, member 4	15	73586356	73586956	600	0.00169824	2.53	Hyper
Desi2	ENSMUSG00000026502	desumoylating isopeptidase 2	1	178249282	178249642	360	0.00169824	1.79	Hyper
Nfxl1	ENSMUSG00000072889	nuclear transcription factor, X-box binding-like 1	5	72556355	72556506	151	0.00169824	1.48	Hyper
Fmn1	ENSMUSG00000044042	formin 1	2	113525214	113525635	421	0.00169824	2.32	Hyper
Trio	ENSMUSG00000022263	RIKEN cDNA 1110065P20 gene	15	27902505	27902956	451	0.00169824	1.25	Hyper
Son	ENSMUSG00000022961	ring finger protein 125	16	91678111	91678292	181	0.00169824	1.15	Hyper
Pde2a	ENSMUSG00000110195	phosphodiesterase 2A, cGMP-stimulated	7	101511686	101511957	271	0.00169824	4.26	Hyper
Hif1an	ENSMUSG00000036450	hypoxia-inducible factor 1, alpha subunit inhibitor	19	44562849	44563029	180	0.0017378	2.26	Hyper
Clstn1	ENSMUSG00000039953	ring finger protein 125	4	149648300	149648630	330	0.0017378	3.35	Hyper
Chst12	ENSMUSG00000036599	carbohydrate sulfotransferase 12	5	140524438	140524977	539	0.0017378	3.47	Hyper
Zbtb10	ENSMUSG00000069114	zinc finger and BTB domain containing 10	3	9280339	9281208	869	0.0017378	1.52	Hyper
Prelid3b	ENSMUSG00000016257	PRELI domain containing 3B	2	174465636	174465907	271	0.0017378	1.02	Hyper
Itpkc	ENSMUSG00000003752	inositol 1,4,5-trisphosphate 3-kinase C	7	27227492	27228150	658	0.00177828	2.94	Hyper
Atxn1	ENSMUSG00000046876	ataxin 1	13	45555511	45555782	271	0.00177828	2.32	Hyper
Zfp35	ENSMUSG00000063281	zinc finger protein 35	18	24002664	24003022	358	0.00177828	1.97	Hyper
Arfgef2	ENSMUSG00000074582	zinc finger homeobox 3	2	166894759	166895089	330	0.0018197	1.21	Hyper
Dhrs13	ENSMUSG00000020834	dehydrogenase/reductase (SDR family) member 13	11	78037031	78037866	835	0.0018197	2.21	Hyper
Zbtb37	ENSMUSG00000043467	zinc finger and BTB domain containing 37	1	161007954	161008314	360	0.0018197	2.62	Hyper
Adcy1	ENSMUSG00000020431	adenylate cyclase 1	11	7169429	7169759	330	0.00186209	6.08	Hyper
Zfp866	ENSMUSG00000043090	zinc finger protein 866	8	69764727	69767649	2922	0.00186209	1.15	Hyper
Usp36	ENSMUSG00000033909	ubiquitin specific peptidase 36	11	118268603	118269113	510	0.00186209	1.56	Hyper
Pym1	ENSMUSG00000064030	PYM homolog 1, exon junction complex associated factor	10	128765163	128766476	1313	0.00190546	1.27	Hyper
Esco1	ENSMUSG00000024293	establishment of sister chromatid cohesion N-acetyltransferase 1	18	10593824	10594602	778	0.00190546	1.37	Hyper
Zbtb40	ENSMUSG00000060862	RIKEN cDNA 2610021A01 gene	4	137018172	137018503	331	0.00190546	2.94	Hyper
Sh3pxd2b	ENSMUSG00000040711	SH3 and PX domains 2B	11	32423678	32423948	270	0.00190546	4.64	Hyper
B3gnt9	ENSMUSG00000069920	UDP-GlcNAc:betaGal beta-1,3-N-acetylglucosaminyltransferase 9	8	105252817	105252997	180	0.00194984	2.32	Hyper
Arrb2	ENSMUSG00000060216	arrestin, beta 2	11	70440408	70440678	270	0.00194984	1.61	Hyper
Mms19	ENSMUSG00000025159	MMS19 (MET18 S. cerevisiae)	19	41944227	41944527	300	0.00194984	3.26	Hyper
Cbl	ENSMUSG00000034342	Casitas B-lineage lymphoma	9	44146241	44146541	300	0.00199526	2.98	Hyper
Dnaaf2	ENSMUSG00000020973	dynein, axonemal assembly factor 2	12	69189866	69190377	511	0.00199526	2.53	Hyper
Gm26765	ENSMUSG00000097664	predicted gene, 26765	10	91149716	91149889	173	0.00199526	1.52	Hyper
Plxna4	ENSMUSG00000029765	plexin A4	6	32516886	32517605	719	0.00204174	2.8	Hyper
B230354K17Rik	ENSMUSG00000097119	RIKEN cDNA B230354K17 gene	17	45440394	45441171	777	0.00204174	2.3	Hyper
Kcnq1ot1	ENSMUSG00000101609	KCNQ1 overlapping transcript 1	7	143228799	143229520	721	0.00204174	2.62	Hyper
Dhx32	ENSMUSG00000030986	DEAH (Asp-Glu-Ala-His) box polypeptide 32	7	133721150	133721359	209	0.00204174	2.52	Hyper
Ccdc166	ENSMUSG00000098176	coiled-coil domain containing 166	15	75980702	75980911	209	0.00204174	4.72	Hyper
Kbtbd4	ENSMUSG00000005505	kelch repeat and BTB (POZ) domain containing 4	2	90905693	90905993	300	0.0020893	2.69	Hyper
Mitf	ENSMUSG00000035158	microphthalmia-associated transcription factor	6	98019702	98020062	360	0.0020893	1.8	Hyper
Elfn1	ENSMUSG00000048988	FMS-like tyrosine kinase 3 ligand	5	139972725	139973173	448	0.0020893	6.01	Hyper
Cpd	ENSMUSG00000020841	carboxypeptidase D	11	76779352	76780282	930	0.0020893	1.3	Hyper
Zdhhc20	ENSMUSG00000021969	zinc finger, DHHC domain containing 20	14	57834797	57835187	390	0.0020893	2.3	Hyper
Sh3pxd2a	ENSMUSG00000053617	SH3 and PX domains 2A	19	47464110	47464411	301	0.0020893	1.8	Hyper
Lrrc41	ENSMUSG00000028703	leucine rich repeat containing 41	4	116096383	116096654	271	0.0020893	1.39	Hyper
4632415L05Rik	ENSMUSG00000048106	RIKEN cDNA 4632415L05 gene	3	19895136	19896359	1223	0.0020893	1.4	Hyper
Cyp2a22	ENSMUSG00000091867	cytochrome P450, family 2, subfamily a, polypeptide 22	7	26931840	26932440	600	0.0020893	3.72	Hyper
Zc3h14	ENSMUSG00000021012	zinc finger CCCH type containing 14	12	98746993	98747263	270	0.00213796	1.24	Hyper
AI837181	ENSMUSG00000047423	expressed sequence AI837181	19	5425216	5427313	2097	0.00213796	1.26	Hyper
Shprh	ENSMUSG00000090112	SNF2 histone linker PHD RING helicase	10	11151692	11152053	361	0.00213796	3	Hyper
Usp31	ENSMUSG00000063317	ubiquitin specific peptidase 31	7	121649208	121649658	450	0.00218776	2.45	Hyper
Lyst	ENSMUSG00000019726	lysosomal trafficking regulator	13	13635052	13635353	301	0.00218776	1.43	Hyper
Trmt10a	ENSMUSG00000004127	tRNA methyltransferase 10A	3	138152308	138152459	151	0.00218776	6.02	Hyper
Ado	ENSMUSG00000057134	2-aminoethanethiol (cysteamine) dioxygenase	10	67547075	67547285	210	0.00218776	3	Hyper
Pprc1	ENSMUSG00000055491	peroxisome proliferative activated receptor, gamma, coactivator-related 1	19	46064164	46064614	450	0.00218776	1.66	Hyper
Syvn1	ENSMUSG00000024807	synovial apoptosis inhibitor 1, synoviolin	19	6051211	6051533	322	0.00218776	1.73	Hyper
Gm49384	ENSMUSG00000113786	predicted gene, 49384	12	69189867	69190370	503	0.00223872	2.49	Hyper
Zfp719	ENSMUSG00000030469	zinc finger protein 719	7	43589278	43589609	331	0.00223872	2.84	Hyper
Ncoa2	ENSMUSG00000005886	nuclear receptor coactivator 2	1	13141921	13142101	180	0.00223872	1.78	Hyper
1110051M20Rik	ENSMUSG00000040591	RIKEN cDNA 1110051M20 gene	2	91276621	91276832	211	0.00223872	1.86	Hyper
Abcf3	ENSMUSG00000003234	ATP-binding cassette, sub-family F (GCN20), member 3	16	20560362	20560692	330	0.00223872	1.56	Hyper
Dst	ENSMUSG00000026131	dystonin	1	34190311	34190612	301	0.00223872	2.7	Hyper
Lrch1	ENSMUSG00000068015	leucine-rich repeats and calponin homology (CH) domain containing 1	14	74756678	74756948	270	0.00229087	3.24	Hyper
Fastkd5	ENSMUSG00000079043	FAST kinase domains 5	2	130616047	130616735	688	0.00229087	1.34	Hyper
Snx19	ENSMUSG00000031993	sorting nexin 19	9	30427884	30428303	419	0.00234423	2.04	Hyper
Pcdh7	ENSMUSG00000029108	protocadherin 7	5	57718505	57719674	1169	0.00234423	3.38	Hyper
Prrc1	ENSMUSG00000024594	proline-rich coiled-coil 1	18	57389230	57389439	209	0.00234423	1.25	Hyper
BC001981	ENSMUSG00000097022	cDNA sequence BC001981	13	100108171	100108337	166	0.00234423	2.68	Hyper
Mettl4	ENSMUSG00000055660	SH3 and multiple ankyrin repeat domains 2	17	94727198	94727378	180	0.00239883	2.79	Hyper
Smox	ENSMUSG00000027333	H19, imprinted maternally expressed transcript	2	131520096	131520426	330	0.00239883	3.62	Hyper
Slc15a3	ENSMUSG00000024737	solute carrier family 15, member 3	19	10857922	10858612	690	0.00239883	2.5	Hyper
Med18	ENSMUSG00000066042	mediator complex subunit 18	4	132459416	132460042	626	0.00239883	3.75	Hyper
Nkd1	ENSMUSG00000031661	naked cuticle 1 homolog (Drosophila)	8	88591705	88592246	541	0.00239883	3.49	Hyper
Tmem132a	ENSMUSG00000024736	transmembrane protein 132A	19	10857911	10858600	689	0.00239883	2.5	Hyper
Fbxl14	ENSMUSG00000030019	F-box and leucine-rich repeat protein 14	6	119479727	119480266	539	0.00239883	2.17	Hyper
Tada2b	ENSMUSG00000029196	transcriptional adaptor 2B	5	36473669	36473939	270	0.00245471	2.74	Hyper
Zfp609	ENSMUSG00000040524	zinc finger protein 609	9	65695206	65695536	330	0.00245471	2.5	Hyper
Timm17a	ENSMUSG00000062580	RIKEN cDNA 1700052K11 gene	1	135301579	135301969	390	0.00245471	1.14	Hyper
Pkd1	ENSMUSG00000032855	polycystic kidney disease 1 homolog	17	24572851	24573871	1020	0.00245471	1.24	Hyper
Mpp4	ENSMUSG00000079550	membrane protein, palmitoylated 4 (MAGUK p55 subfamily member 4)	1	59162909	59163389	480	0.00245471	1.26	Hyper
Hnrnph2	ENSMUSG00000045427	heterogeneous nuclear ribonucleoprotein H2	X	134604875	134605444	569	0.00245471	1.19	Hyper
Shroom3	ENSMUSG00000029381	shroom family member 3	5	92964448	92964809	361	0.00245471	3.8	Hyper
Cdhr5	ENSMUSG00000025497	cadherin-related family member 5	7	141269112	141269381	269	0.00245471	1.16	Hyper
Elmsan1	ENSMUSG00000042507	ELM2 and Myb/SANT-like domain containing 1	12	84151572	84152112	540	0.00245471	1.74	Hyper
Fst	ENSMUSG00000021765	follistatin	13	114453485	114453814	329	0.00245471	5.27	Hyper
Ndor1	ENSMUSG00000006471	NADPH dependent diflavin oxidoreductase 1	2	25247363	25247723	360	0.00245471	2.56	Hyper
Rbsn	ENSMUSG00000014550	rabenosyn, RAB effector	6	92189289	92190369	1080	0.00245471	1.14	Hyper
Flywch1	ENSMUSG00000040097	FLYWCH-type zinc finger 1	17	23760403	23760961	558	0.00251189	1.07	Hyper
Exoc8	ENSMUSG00000074030	exocyst complex component 8	8	124894779	124894989	210	0.00251189	2.57	Hyper
Cc2d1a	ENSMUSG00000036686	RIKEN cDNA 4933429H19 gene	8	84132857	84133307	450	0.00251189	2.14	Hyper
Mtmr10	ENSMUSG00000030522	myotubularin related protein 10	7	64339877	64340417	540	0.00251189	2.01	Hyper
Zscan12	ENSMUSG00000036721	zinc finger and SCAN domain containing 12	13	21368873	21369713	840	0.00251189	1.74	Hyper
Fbxl20	ENSMUSG00000020883	F-box and leucine-rich repeat protein 20	11	98089387	98089687	300	0.00251189	1.52	Hyper
Abcc5	ENSMUSG00000022822	ATP-binding cassette, sub-family C (CFTR/MRP), member 5	16	20392510	20392720	210	0.00251189	3.52	Hyper
Ptpn9	ENSMUSG00000032290	protein tyrosine phosphatase, non-receptor type 9	9	57061015	57061494	479	0.00251189	1.6	Hyper
Col6a2	ENSMUSG00000020241	collagen, type VI, alpha 2	10	76614888	76615209	321	0.00251189	5.06	Hyper
Fen1	ENSMUSG00000024742	flap structure specific endonuclease 1	19	10199818	10200746	928	0.0025704	1.19	Hyper
Sqor	ENSMUSG00000005803	sulfide quinone oxidoreductase	2	122809300	122809539	239	0.0025704	1.09	Hyper
Mki67	ENSMUSG00000031004	antigen identified by monoclonal antibody Ki 67	7	135707654	135708283	629	0.00263027	3.81	Hyper
Hip1	ENSMUSG00000039959	huntingtin interacting protein 1	5	135409733	135410991	1258	0.00263027	1.99	Hyper
Slc12a2	ENSMUSG00000024597	solute carrier family 12, member 2	18	57943949	57944399	450	0.00263027	2.39	Hyper
Pigu	ENSMUSG00000038383	phosphatidylinositol glycan anchor biosynthesis, class U	2	155278272	155278633	361	0.00263027	1.8	Hyper
Gigyf1	ENSMUSG00000029714	GRB10 interacting GYF protein 1	5	137527455	137527845	390	0.00263027	1.67	Hyper
Txn2	ENSMUSG00000005354	thioredoxin 2	15	77927901	77928051	150	0.00269153	1.16	Hyper
Tmem181a	ENSMUSG00000038141	transmembrane protein 181A	17	6305412	6305592	180	0.00269153	4.96	Hyper
Rfx7	ENSMUSG00000037674	regulatory factor X, 7	9	72617067	72618416	1349	0.00269153	1.08	Hyper
Ikzf1	ENSMUSG00000018654	IKAROS family zinc finger 1	11	11769094	11769814	720	0.00269153	2.38	Hyper
Syde1	ENSMUSG00000032714	synapse defective 1, Rho GTPase, homolog 1 (C. elegans)	10	78585339	78585907	568	0.00269153	2.46	Hyper
Nosip	ENSMUSG00000003421	nitric oxide synthase interacting protein	7	45073982	45074132	150	0.00275423	1.88	Hyper
Ahnak	ENSMUSG00000069833	AHNAK nucleoprotein (desmoyokin)	19	9015115	9015535	420	0.00275423	2.08	Hyper
Bola2	ENSMUSG00000047721	bolA-like 2 (E. coli)	7	126696181	126696421	240	0.00275423	1.49	Hyper
Ascc3	ENSMUSG00000038774	activating signal cointegrator 1 complex subunit 3	10	50850496	50850616	120	0.00275423	3.6	Hyper
Cerk	ENSMUSG00000035891	ceramide kinase	15	86140890	86141309	419	0.00275423	3.21	Hyper
Ap2a2	ENSMUSG00000002957	adaptor-related protein complex 2, alpha 2 subunit	7	141562202	141562576	374	0.00275423	1.62	Hyper
Caskin2	ENSMUSG00000034471	CASK-interacting protein 2	11	115811902	115812381	479	0.00275423	1.99	Hyper
Klf13	ENSMUSG00000052040	Kruppel-like factor 13	7	63887964	63888293	329	0.00275423	1.31	Hyper
Ubb	ENSMUSG00000019505	ubiquitin B	11	62553063	62553213	150	0.00281838	1.16	Hyper
Tspan15	ENSMUSG00000037031	tetraspanin 15	10	62187433	62187674	241	0.00281838	4.85	Hyper
Plagl2	ENSMUSG00000051413	pleiomorphic adenoma gene-like 2	2	153231939	153232567	628	0.00281838	2.71	Hyper
Mllt3	ENSMUSG00000028496	myeloid/lymphoid or mixed-lineage leukemia; translocated to, 3	4	87840777	87841287	510	0.00288403	2.99	Hyper
Scara5	ENSMUSG00000022032	predicted gene 15522	14	65730985	65731135	150	0.00288403	4.91	Hyper
Fam151a	ENSMUSG00000034871	family with sequence simliarity 151, member A	4	106747670	106748292	622	0.00288403	5.06	Hyper
Tbc1d24	ENSMUSG00000036473	TBC1 domain family, member 24	17	24179020	24180098	1078	0.00288403	1.21	Hyper
Qsox2	ENSMUSG00000036327	quiescin Q6 sulfhydryl oxidase 2	2	26210793	26211453	660	0.00288403	2.05	Hyper
Chtop	ENSMUSG00000001017	chromatin target of PRMT1	3	90509288	90509498	210	0.00295121	2.29	Hyper
Mplkip	ENSMUSG00000012429	M-phase specific PLK1 intereacting protein	13	17696840	17697261	421	0.00295121	1.27	Hyper
Gba	ENSMUSG00000028048	glucosidase, beta, acid	3	89208401	89208788	387	0.00295121	2.14	Hyper
Siae	ENSMUSG00000001942	sialic acid acetylesterase	9	37646415	37646986	571	0.00301995	1.13	Hyper
Gm17586	ENSMUSG00000097062	predicted gene 17586	11	120633767	120634441	674	0.00301995	1.97	Hyper
Dse	ENSMUSG00000039497	dermatan sulfate epimerase	10	34151542	34151903	361	0.00301995	1.61	Hyper
2410089E03Rik	ENSMUSG00000039801	RIKEN cDNA 2410089E03 gene	15	8218519	8219299	780	0.00301995	1.49	Hyper
Tmem209	ENSMUSG00000029782	transmembrane protein 209	6	30482497	30482827	330	0.00301995	2.55	Hyper
Stk11ip	ENSMUSG00000026213	serine/threonine kinase 11 interacting protein	1	75529013	75529224	211	0.00301995	2.81	Hyper
Edem3	ENSMUSG00000043019	ER degradation enhancer, mannosidase alpha-like 3	1	151820672	151820853	181	0.0030903	1.7	Hyper
Cnnm2	ENSMUSG00000064105	cyclin M2	19	46877338	46878675	1337	0.0030903	1.77	Hyper
Banp	ENSMUSG00000025316	BTG3 associated nuclear protein	8	122025792	122026241	449	0.0030903	2.08	Hyper
Ptp4a3	ENSMUSG00000059895	protein tyrosine phosphatase 4a3	15	73751356	73751807	451	0.0030903	2.79	Hyper
Tk2	ENSMUSG00000035824	thymidine kinase 2, mitochondrial	8	104227755	104227964	209	0.0030903	3.06	Hyper
Ddx28	ENSMUSG00000045538	DEAD (Asp-Glu-Ala-Asp) box polypeptide 28	8	106011524	106011852	328	0.0030903	5.79	Hyper
A930001C03Rik	ENSMUSG00000087132	RIKEN cDNA A930001C03 gene	19	4446915	4447763	848	0.0030903	1.9	Hyper
Tenm3	ENSMUSG00000031561	teneurin transmembrane protein 3	8	48235344	48236333	989	0.0030903	2.82	Hyper
Mxra8	ENSMUSG00000029070	matrix-remodelling associated 8	4	155843254	155843671	417	0.00316228	2.83	Hyper
Ypel5	ENSMUSG00000039770	yippee-like 5 (Drosophila)	17	72849252	72849492	240	0.00316228	1.05	Hyper
Aebp2	ENSMUSG00000030232	AE binding protein 2	6	140653718	140653928	210	0.00316228	4.59	Hyper
Zfp282	ENSMUSG00000025821	zinc finger protein 282	6	47905072	47905821	749	0.00316228	2.79	Hyper
Lcmt2	ENSMUSG00000074890	leucine carboxyl methyltransferase 2	2	121138657	121139607	950	0.00316228	1.71	Hyper
Noc3l	ENSMUSG00000024999	NOC3 like DNA replication regulator	19	38789263	38789683	420	0.00316228	2.75	Hyper
Elovl1	ENSMUSG00000006390	elongation of very long chain fatty acids (FEN1/Elo2, SUR4/Elo3, yeast)-like 1	4	118431295	118431681	386	0.00323594	1.7	Hyper
Lrrc32	ENSMUSG00000090958	protease, serine 23, opposite strand	7	98501344	98501823	479	0.00323594	1.85	Hyper
Grpel1	ENSMUSG00000029198	GrpE-like 1, mitochondrial	5	36473720	36473931	211	0.00323594	2.63	Hyper
Nav1	ENSMUSG00000009418	neuron navigator 1	1	135440876	135441567	691	0.00323594	2.46	Hyper
Ccdc34	ENSMUSG00000027160	coiled-coil domain containing 34	2	110040543	110040843	300	0.00323594	3.14	Hyper
Clcn3	ENSMUSG00000004319	chloride channel, voltage-sensitive 3	8	60922858	60923099	241	0.00323594	1.1	Hyper
Zfp719	ENSMUSG00000030469	zinc finger protein 719	7	43589818	43591377	1559	0.00331131	1.15	Hyper
Qser1	ENSMUSG00000074994	glutamine and serine rich 1	2	104787858	104788128	270	0.00331131	1.83	Hyper
Sirt7	ENSMUSG00000025138	sirtuin 7	11	120618401	120619150	749	0.00331131	1.65	Hyper
Ltbp1	ENSMUSG00000001870	latent transforming growth factor beta binding protein 1	17	75391014	75391255	241	0.00331131	1.99	Hyper
Mat2a	ENSMUSG00000053907	methionine adenosyltransferase II, alpha	6	72434203	72434414	211	0.00331131	1.42	Hyper
Akirin1	ENSMUSG00000023075	akirin 1	4	123736058	123736448	390	0.00331131	1.08	Hyper
Inafm2	ENSMUSG00000074918	InaF motif containing 2	2	118748480	118748750	270	0.00331131	2.46	Hyper
Myl12a	ENSMUSG00000024048	ribosomal protein L41	17	71002371	71002552	181	0.00338844	4.04	Hyper
Tacc2	ENSMUSG00000030852	transforming, acidic coiled-coil containing protein 2	7	130622040	130622401	361	0.00338844	1.35	Hyper
Stard3	ENSMUSG00000018167	START domain containing 3	11	98379973	98380963	990	0.00338844	1.93	Hyper
Dopey1	ENSMUSG00000034973	dopey family member 1	9	86520411	86521192	781	0.00338844	1.38	Hyper
Aebp2	ENSMUSG00000030232	AE binding protein 2	6	140653987	140654377	390	0.00338844	2.08	Hyper
Sec24c	ENSMUSG00000039367	Sec24 related gene family, member C (S. cerevisiae)	14	20694491	20694852	361	0.00346737	1.1	Hyper
Gm26809	ENSMUSG00000097815	predicted gene 26809	6	18844249	18844907	658	0.00346737	2	Hyper
Gm26578	ENSMUSG00000097928	predicted gene 26578	8	32009251	32009372	121	0.00346737	3.73	Hyper
Gm10143	ENSMUSG00000064032	predicted gene 10143	19	10199824	10200748	924	0.00346737	1.15	Hyper
Fgf21	ENSMUSG00000030827	fibroblast growth factor 21	7	45615370	45615490	120	0.00346737	2.51	Hyper
Mab21l3	ENSMUSG00000044313	mab-21-like 3 (C. elegans)	3	101814656	101815015	359	0.00346737	6.29	Hyper
Zfp422	ENSMUSG00000059878	zinc finger protein 422	6	116625063	116625424	361	0.00346737	3.16	Hyper
Slc45a4	ENSMUSG00000079020	solute carrier family 45, member 4	15	73580476	73581195	719	0.00354813	2.05	Hyper
Dolk	ENSMUSG00000075419	dolichol kinase	2	30285267	30285623	356	0.00354813	2.02	Hyper
Caskin2	ENSMUSG00000034471	CASK-interacting protein 2	11	115799332	115799602	270	0.00354813	3.05	Hyper
Fam124a	ENSMUSG00000035184	family with sequence similarity 124, member A	14	62608155	62608486	331	0.00354813	3.43	Hyper
Adamts1	ENSMUSG00000022893	a disintegrin-like and metallopeptidase (reprolysin type) with thrombospondin type 1 motif, 1	16	85802094	85802724	630	0.00354813	1.81	Hyper
Pitpnm2	ENSMUSG00000029406	phosphatidylinositol transfer protein, membrane-associated 2	5	124119767	124119947	180	0.00354813	2.64	Hyper
Coq9	ENSMUSG00000031782	coenzyme Q9	8	94854145	94854566	421	0.00354813	1.08	Hyper
4632415L05Rik	ENSMUSG00000048106	RIKEN cDNA 4632415L05 gene	3	19895214	19895962	748	0.00354813	1.46	Hyper
Parp10	ENSMUSG00000063268	poly (ADP-ribose) polymerase family, member 10	15	76240499	76241458	959	0.00363078	1.15	Hyper
Zswim4	ENSMUSG00000035671	zinc finger SWIM-type containing 4	8	84211274	84214043	2769	0.00371535	1.18	Hyper
Limd1	ENSMUSG00000025239	LIM domains containing 1	9	123520473	123520834	361	0.00371535	1.4	Hyper
Zfp407	ENSMUSG00000048410	zinc finger protein 407	18	84559467	84559677	210	0.00371535	2.45	Hyper
Cdip1	ENSMUSG00000004071	caveolae associated 1	16	4765565	4765865	300	0.00371535	1.86	Hyper
Zc3hav1	ENSMUSG00000029826	zinc finger CCCH type, antiviral 1	6	38354034	38354244	210	0.00371535	1.61	Hyper
Gm39157	ENSMUSG00000110663	predicted gene, 39157	8	33989609	33989876	267	0.00371535	3.47	Hyper
Fat1	ENSMUSG00000070047	FAT atypical cadherin 1	8	45026392	45026633	241	0.00371535	1.55	Hyper
Rnf44	ENSMUSG00000034928	ring finger protein 44	13	54680175	54680356	181	0.00371535	1.81	Hyper
Coq2	ENSMUSG00000029319	coenzyme Q2 4-hydroxybenzoate polyprenyltransferase	5	100654960	100655289	329	0.00380189	1.45	Hyper
Trps1	ENSMUSG00000038679	trichorhinophalangeal syndrome I (human)	15	50822316	50822677	361	0.00380189	4	Hyper
Tmem141	ENSMUSG00000026939	transmembrane protein 141	2	25620155	25620510	355	0.00380189	3.18	Hyper
Chmp4c	ENSMUSG00000027536	charged multivesicular body protein 4C	3	10394626	10394956	330	0.00380189	7.02	Hyper
St6galnac4	ENSMUSG00000079442	ST6 (alpha-N-acetyl-neuraminyl-2,3-beta-galactosyl-1,3)-N-acetylgalactosaminide alpha-2,6-sialyltransferase 4	2	32597188	32597458	270	0.00380189	4.54	Hyper
Coro6	ENSMUSG00000020836	coronin 6	11	77469440	77469709	269	0.00380189	6.23	Hyper
BC024978	ENSMUSG00000078786	cDNA sequence BC024978	7	27208176	27208447	271	0.00389045	2.56	Hyper
Tbx2	ENSMUSG00000000093	T-box 2	11	85837974	85838364	390	0.00389045	3.08	Hyper
Ccdc12	ENSMUSG00000019659	coiled-coil domain containing 12	9	110656502	110656772	270	0.00389045	1.14	Hyper
Mettl21a	ENSMUSG00000025956	methyltransferase like 21A	1	64607721	64608109	388	0.00398107	2.08	Hyper
Fzd7	ENSMUSG00000041075	Wilms tumour 1-associating protein	1	59484361	59485107	746	0.00398107	1.1	Hyper
Pck2	ENSMUSG00000040618	cDNA sequence BC037039	14	55548082	55548969	887	0.00398107	2.29	Hyper
Wtap	ENSMUSG00000060475	Wilms tumour 1-associating protein	17	12974711	12974981	270	0.00398107	3.64	Hyper
Hinfp	ENSMUSG00000032119	histone H4 transcription factor	9	44296036	44296576	540	0.00398107	1.63	Hyper
Ermp1	ENSMUSG00000046324	endoplasmic reticulum metallopeptidase 1	19	29608333	29608663	330	0.00398107	4.14	Hyper
Dhdds	ENSMUSG00000012117	dehydrodolichyl diphosphate synthase	4	133970427	133970577	150	0.00398107	2.54	Hyper
Zfp275	ENSMUSG00000031365	zinc finger protein 275	X	73355872	73356562	690	0.00398107	2.45	Hyper
Fam160a2	ENSMUSG00000044465	family with sequence similarity 160, member A2	7	105383948	105384429	481	0.00398107	1.95	Hyper
Pou6f1	ENSMUSG00000009739	POU domain, class 6, transcription factor 1	15	100576906	100577147	241	0.0040738	2.17	Hyper
Slc39a9	ENSMUSG00000048833	solute carrier family 39 (zinc transporter), member 9	12	80644182	80644482	300	0.0040738	1.75	Hyper
Zfhx4	ENSMUSG00000025255	zinc finger homeodomain 4	3	5413248	5413579	331	0.0040738	2.34	Hyper
Kti12	ENSMUSG00000073775	KTI12 homolog, chromatin associated	4	108847843	108848407	564	0.00416869	1.98	Hyper
Klhl25	ENSMUSG00000055652	kelch-like 25	7	75866234	75867192	958	0.00416869	1.13	Hyper
Rfc2	ENSMUSG00000023104	replication factor C (activator 1) 2	5	134600669	134600939	270	0.00416869	5.63	Hyper
Hdac4	ENSMUSG00000026313	histone deacetylase 4	1	91932402	91933301	899	0.00416869	1.25	Hyper
Dhrs9	ENSMUSG00000027068	dehydrogenase/reductase (SDR family) member 9	2	69392993	69393174	181	0.00416869	4.77	Hyper
Wdr77	ENSMUSG00000000561	WD repeat domain 77	3	105967975	105968155	180	0.00416869	1.16	Hyper
Lat2	ENSMUSG00000040751	linker for activation of T cells family, member 2	5	134600676	134600945	269	0.00416869	5.63	Hyper
Emilin2	ENSMUSG00000024053	elastin microfibril interfacer 2	17	71252205	71252982	777	0.00416869	1.21	Hyper
Mycbp2	ENSMUSG00000033004	MYC binding protein 2	14	103113770	103114220	450	0.00416869	1.68	Hyper
Eif4g3	ENSMUSG00000028760	eukaryotic translation initiation factor 4 gamma, 3	4	137993111	137993442	331	0.0042658	3.45	Hyper
Mettl7a1	ENSMUSG00000054619	methyltransferase like 7A1	15	100313122	100313273	151	0.0042658	1.14	Hyper
Numa1	ENSMUSG00000066306	nuclear mitotic apparatus protein 1	7	102014363	102014514	151	0.0042658	2.94	Hyper
Rusc2	ENSMUSG00000035969	RUN and SH3 domain containing 2	4	43425882	43426002	120	0.0042658	3.12	Hyper
Tom1l1	ENSMUSG00000020541	target of myb1-like 1 (chicken)	11	90645977	90646217	240	0.0042658	1.94	Hyper
Lcmt2	ENSMUSG00000074890	leucine carboxyl methyltransferase 2	2	121138406	121139605	1199	0.00436516	1.68	Hyper
Napa	ENSMUSG00000006024	N-ethylmaleimide sensitive fusion protein attachment protein alpha	7	16116931	16117200	269	0.00436516	1.82	Hyper
Mphosph10	ENSMUSG00000030521	M-phase phosphoprotein 10 (U3 small nucleolar ribonucleoprotein)	7	64389458	64389727	269	0.00436516	1.36	Hyper
Klhl26	ENSMUSG00000055707	kelch-like 26	8	70450785	70452040	1255	0.00436516	1.32	Hyper
Nrde2	ENSMUSG00000021179	nrde-2 necessary for RNA interference, domain containing	12	100143800	100144131	331	0.00436516	1.37	Hyper
Gm13889	ENSMUSG00000087006	predicted gene 13889	2	93956842	93957049	207	0.00436516	3.52	Hyper
Vps37c	ENSMUSG00000048832	vacuolar protein sorting 37C	19	10713286	10713704	418	0.00446684	2.43	Hyper
Tifab	ENSMUSG00000049625	TRAF-interacting protein with forkhead-associated domain, family member B	13	56175914	56176632	718	0.00446684	2.94	Hyper
Jade1	ENSMUSG00000025764	jade family PHD finger 1	3	41604634	41604934	300	0.00446684	1.42	Hyper
Gm10138	ENSMUSG00000100954	predicted gene 10138	1	151344546	151344874	328	0.00446684	1.38	Hyper
Tlr2	ENSMUSG00000027995	toll-like receptor 2	3	83836301	83837585	1284	0.00446684	1.79	Hyper
Ahsa2	ENSMUSG00000020288	AHA1, activator of heat shock protein ATPase 2	11	23488269	23488478	209	0.00446684	1.94	Hyper
Spata2	ENSMUSG00000047030	RIKEN cDNA 5930430L01 gene	2	167482685	167483343	658	0.00457088	2.34	Hyper
Osmr	ENSMUSG00000022146	heterogeneous nuclear ribonucleoprotein F	15	6814505	6814866	361	0.00457088	3.33	Hyper
Pno1	ENSMUSG00000020116	partner of NOB1 homolog	11	17211096	17211568	472	0.00457088	1.11	Hyper
Ubn2	ENSMUSG00000038538	ubinuclein 2	6	38490573	38491234	661	0.00457088	1.21	Hyper
St3gal2	ENSMUSG00000031749	ST3 beta-galactoside alpha-2,3-sialyltransferase 2	8	110971435	110971705	270	0.00457088	4.64	Hyper
Wasf2	ENSMUSG00000028868	WAS protein family, member 2	4	133196252	133196792	540	0.00457088	1.24	Hyper
Nif3l1	ENSMUSG00000026036	RIKEN cDNA 2610021A01 gene	1	58461229	58462009	780	0.00467735	2.54	Hyper
Peli1	ENSMUSG00000020134	pellino 1	11	21147988	21148558	570	0.00467735	1.25	Hyper
Uhrf1bp1l	ENSMUSG00000019951	UHRF1 (ICBP90) binding protein 1-like	10	89817981	89818342	361	0.00467735	1.3	Hyper
Trp53rka	ENSMUSG00000039725	transformation related protein 53 regulating kinase A	2	165490377	165491869	1492	0.0047863	1.24	Hyper
Ddx20	ENSMUSG00000027905	DEAD (Asp-Glu-Ala-Asp) box polypeptide 20	3	105678329	105678955	626	0.0047863	1.81	Hyper
Zfp704	ENSMUSG00000040209	zinc finger protein 704	3	9434961	9435441	480	0.0047863	2.96	Hyper
Tmtc3	ENSMUSG00000036676	transmembrane and tetratricopeptide repeat containing 3	10	100446810	100448235	1425	0.0047863	1.32	Hyper
Nck2	ENSMUSG00000066877	non-catalytic region of tyrosine kinase adaptor protein 2	1	43554096	43554545	449	0.0047863	2.94	Hyper
Arfgap2	ENSMUSG00000027255	ADP-ribosylation factor GTPase activating protein 2	2	91276601	91276811	210	0.0047863	1.7	Hyper
Gm44503	ENSMUSG00000089865	predicted readthrough transcript (NMD candidate), 44503	9	73015662	73016319	657	0.0047863	1.18	Hyper
Cbl	ENSMUSG00000034342	Casitas B-lineage lymphoma	9	44151364	44151695	331	0.00489779	4.34	Hyper
Spn	ENSMUSG00000051457	sialophorin	7	127135207	127135477	270	0.00489779	3.28	Hyper
Uvssa	ENSMUSG00000037355	UV stimulated scaffold protein A	5	33419123	33419544	421	0.00489779	1.42	Hyper
Kitl	ENSMUSG00000019966	kit ligand	10	100096087	100097133	1046	0.00489779	2.39	Hyper
Fam129a	ENSMUSG00000026483	family with sequence similarity 129, member A	1	151718608	151718789	181	0.00489779	3.74	Hyper
Cers4	ENSMUSG00000008206	ceramide synthase 4	8	4523674	4524184	510	0.00489779	4.28	Hyper
Gm27027	ENSMUSG00000098004	predicted gene, 27027	2	93956873	93957498	625	0.00501187	3.4	Hyper
Ints4	ENSMUSG00000025133	integrator complex subunit 4	7	97541095	97541365	270	0.00501187	3.11	Hyper
Kif3b	ENSMUSG00000027475	kinesin family member 3B	2	153330063	153330303	240	0.00501187	2.16	Hyper
Atg4d	ENSMUSG00000002820	autophagy related 4D, cysteine peptidase	9	21272885	21273886	1001	0.00501187	1.19	Hyper
Nhsl1	ENSMUSG00000039835	predicted gene, 34777	10	18526146	18526507	361	0.00512861	3.51	Hyper
Golph3l	ENSMUSG00000046519	golgi phosphoprotein 3-like	3	95617064	95617573	509	0.00512861	3.03	Hyper
Aox1	ENSMUSG00000063558	aldehyde oxidase 1	1	58060979	58061130	151	0.00512861	1.47	Hyper
Gm26786	ENSMUSG00000097026	predicted gene, 26786	8	106424055	106424503	448	0.00512861	3.45	Hyper
Fbrs	ENSMUSG00000042423	fibrosin	7	127491292	127491442	150	0.00512861	3.18	Hyper
Hspbap1	ENSMUSG00000022849	Hspb associated protein 1	16	35824966	35825327	361	0.00524807	2.4	Hyper
Narfl	ENSMUSG00000002280	nuclear prelamin A recognition factor-like	17	25781816	25782525	709	0.00524807	1.52	Hyper
Mark2	ENSMUSG00000024969	RIKEN cDNA 4930470G03 gene	19	7276893	7277434	541	0.00524807	1.55	Hyper
Rab32	ENSMUSG00000019832	RIKEN cDNA B230354K17 gene	10	10546080	10546441	361	0.00524807	1.4	Hyper
Cdk19	ENSMUSG00000038481	cyclin-dependent kinase 19	10	40349418	40349629	211	0.00524807	3.86	Hyper
Itga4	ENSMUSG00000027009	integrin alpha 4	2	79326553	79326914	361	0.00524807	3.59	Hyper
Setd5	ENSMUSG00000034269	SET domain containing 5	6	113143641	113143971	330	0.00524807	1.99	Hyper
A730015C16Rik	ENSMUSG00000090551	RIKEN cDNA A730015C16 gene	4	108847844	108848411	567	0.00524807	1.91	Hyper
Setbp1	ENSMUSG00000024548	SET binding protein 1	18	78856561	78857102	541	0.00537032	3.39	Hyper
Ttc3	ENSMUSG00000040785	predicted gene, 20056	16	94442555	94443394	839	0.00537032	1.36	Hyper
Myo9b	ENSMUSG00000004677	myosin IXb	8	71290245	71290846	601	0.00537032	1.95	Hyper
Ccpg1	ENSMUSG00000034563	cell cycle progression 1	9	73015679	73016310	631	0.00549541	1.16	Hyper
Tbck	ENSMUSG00000028030	TBC1 domain containing kinase	3	132837974	132838844	870	0.00549541	1.17	Hyper
Mfhas1	ENSMUSG00000070056	malignant fibrous histiocytoma amplified sequence 1	8	35588006	35588934	928	0.00549541	1.55	Hyper
Dst	ENSMUSG00000026131	dystonin	1	34162992	34163173	181	0.00549541	2.53	Hyper
Gm15522	ENSMUSG00000085166	predicted gene 15522	5	34652360	34652477	117	0.00549541	5.02	Hyper
Tubgcp6	ENSMUSG00000051786	tubulin, gamma complex associated protein 6	15	89122308	89122608	300	0.00562341	2.28	Hyper
Zbtb25	ENSMUSG00000056459	zinc finger and BTB domain containing 25	12	76349093	76349392	299	0.00562341	2.64	Hyper
Ank3	ENSMUSG00000069601	ankyrin 3, epithelial	10	70024889	70025219	330	0.00562341	2.17	Hyper
Fzd1	ENSMUSG00000044674	frizzled class receptor 1	5	4757135	4758035	900	0.00562341	2.47	Hyper
Ttc4	ENSMUSG00000025413	tetratricopeptide repeat domain 4	4	106662495	106663125	630	0.00562341	1.91	Hyper
Dip2c	ENSMUSG00000048264	disco interacting protein 2 homolog C	13	9668268	9668419	151	0.00562341	2.75	Hyper
Scfd1	ENSMUSG00000020952	Sec1 family domain containing 1	12	51377539	51377720	181	0.00562341	1.36	Hyper
Ivns1abp	ENSMUSG00000023150	influenza virus NS1A binding protein	1	151344595	151344746	151	0.0057544	1.55	Hyper
Twistnb	ENSMUSG00000020561	twist basic helix-loop-helix transcription factor 1 neighbor	12	33439414	33440194	780	0.0057544	1.77	Hyper
Pxdn	ENSMUSG00000020674	peroxidasin	12	30002985	30003405	420	0.0057544	3.31	Hyper
Rbmxl1	ENSMUSG00000037070	RNA binding motif protein, X-linked like-1	8	78505327	78506339	1012	0.0057544	1.07	Hyper
Col6a1	ENSMUSG00000001119	collagen, type VI, alpha 1	10	76716721	76717822	1101	0.0057544	3.43	Hyper
Tifab	ENSMUSG00000049625	TRAF-interacting protein with forkhead-associated domain, family member B	13	56174480	56175019	539	0.0057544	4.48	Hyper
Chst15	ENSMUSG00000030930	carbohydrate (N-acetylgalactosamine 4-sulfate 6-O) sulfotransferase 15	7	132316417	132316687	270	0.00588844	2.26	Hyper
Qser1	ENSMUSG00000074994	glutamine and serine rich 1	2	104788905	104789294	389	0.00588844	1.1	Hyper
Sbf2	ENSMUSG00000038371	cytochrome P450, family 2, subfamily a, polypeptide 22	7	110308462	110309392	930	0.00588844	1.23	Hyper
A130010J15Rik	ENSMUSG00000079144	RIKEN cDNA A130010J15 gene	1	193174091	193175047	956	0.00588844	2.3	Hyper
Shroom3	ENSMUSG00000029381	shroom family member 3	5	92950730	92951300	570	0.00588844	2.11	Hyper
Slc24a3	ENSMUSG00000063873	solute carrier family 24 (sodium/potassium/calcium exchanger), member 3	2	145641569	145641927	358	0.00588844	5.64	Hyper
Rif1	ENSMUSG00000036202	replication timing regulatory factor 1	2	52121006	52121156	150	0.00588844	3.13	Hyper
Col12a1	ENSMUSG00000032332	collagen, type XII, alpha 1	9	79699320	79699831	511	0.0060256	5.67	Hyper
Rnasel	ENSMUSG00000066800	AHNAK nucleoprotein (desmoyokin)	1	153754758	153755148	390	0.0060256	3.04	Hyper
BC001981	ENSMUSG00000097022	cDNA sequence BC001981	13	100108190	100108339	149	0.0060256	2.63	Hyper
Ttc23	ENSMUSG00000030555	tetratricopeptide repeat domain 23	7	67647439	67647799	360	0.0060256	1.33	Hyper
Zfp715	ENSMUSG00000012640	predicted gene, 39157	7	43298575	43299144	569	0.00616595	1.75	Hyper
Ttc39a	ENSMUSG00000028555	small EDRK-rich factor 2	4	109444355	109444596	241	0.00616595	4.5	Hyper
Dus1l	ENSMUSG00000025155	dihydrouridine synthase 1-like (S. cerevisiae)	11	120789230	120789410	180	0.00616595	2.09	Hyper
Mfsd6	ENSMUSG00000041439	major facilitator superfamily domain containing 6	1	52658081	52658381	300	0.00630957	2.62	Hyper
Kctd12	ENSMUSG00000098557	potassium channel tetramerisation domain containing 12	14	102978858	102979189	331	0.00630957	1.69	Hyper
Mboat1	ENSMUSG00000038732	nuclear receptor binding factor 2	13	30245846	30246177	331	0.00630957	4.8	Hyper
Abcc10	ENSMUSG00000032842	ATP-binding cassette, sub-family C (CFTR/MRP), member 10	17	46323368	46323609	241	0.00630957	3.69	Hyper
Glod4	ENSMUSG00000017286	glyoxalase domain containing 4	11	76210677	76211156	479	0.00630957	2.31	Hyper
Galnt6	ENSMUSG00000037280	UDP-N-acetyl-alpha-D-galactosamine:polypeptide N-acetylgalactosaminyltransferase 6	15	100716016	100716374	358	0.00630957	4.74	Hyper
Slc26a2	ENSMUSG00000034320	solute carrier family 26 (sulfate transporter), member 2	18	61198698	61198969	271	0.00630957	5.39	Hyper
Smad6	ENSMUSG00000036867	SMAD family member 6	9	64020441	64021310	869	0.00645654	1.79	Hyper
Atp6v0a2	ENSMUSG00000038023	ATPase, H+ transporting, lysosomal V0 subunit A2	5	124721704	124721974	270	0.00645654	1.29	Hyper
Abt1	ENSMUSG00000036376	activator of basal transcription 1	13	23421888	23422544	656	0.00645654	1.36	Hyper
Tmed8	ENSMUSG00000034111	transmembrane emp24 domain containing 8	12	87174070	87174281	211	0.00645654	2.56	Hyper
Pja2	ENSMUSG00000024083	praja 2, RING-H2 motif containing	17	64297743	64297894	151	0.00645654	1.24	Hyper
Gm26778	ENSMUSG00000097142	predicted gene, 26778	14	102978848	102979178	330	0.00645654	1.68	Hyper
Dsp	ENSMUSG00000054889	desmoplakin	13	38196476	38196927	451	0.00645654	1.04	Hyper
Zfyve16	ENSMUSG00000021706	zinc finger, FYVE domain containing 16	13	92522802	92523311	509	0.00660693	1.98	Hyper
Map1s	ENSMUSG00000019261	microtubule-associated protein 1S	8	70914477	70914927	450	0.00660693	3.64	Hyper
Stoml1	ENSMUSG00000032333	colony stimulating factor 2 receptor, beta 2, low-affinity (granulocyte-macrophage)	9	58261954	58262401	447	0.00660693	3.03	Hyper
Fgfr3-ps	ENSMUSG00000103178	fibroblast growth factor receptor 3, pseudogene	1	181091158	181091697	539	0.00660693	2.36	Hyper
4632427E13Rik	ENSMUSG00000074024	RIKEN cDNA 4632427E13 gene	7	92740560	92741010	450	0.00660693	1.73	Hyper
Bola2	ENSMUSG00000047721	bolA-like 2 (E. coli)	7	126696199	126696407	208	0.00660693	1.37	Hyper
Rab27b	ENSMUSG00000024511	predicted gene 12444	18	69984949	69985280	331	0.00676083	5.91	Hyper
Fam98a	ENSMUSG00000002017	family with sequence similarity 98, member A	17	75537265	75537476	211	0.00676083	2.21	Hyper
Polr3d	ENSMUSG00000000776	polymerase (RNA) III (DNA directed) polypeptide D	14	70439202	70439877	675	0.00676083	1.1	Hyper
Hcfc1	ENSMUSG00000031386	host cell factor C1	X	73957397	73959170	1773	0.00676083	1.94	Hyper
Heatr5b	ENSMUSG00000039414	HEAT repeat containing 5B	17	78752995	78753235	240	0.00676083	4.32	Hyper
Gm5611	ENSMUSG00000090602	predicted gene 5611	9	17030484	17030749	265	0.00676083	1.2	Hyper
Setdb1	ENSMUSG00000015697	SET domain, bifurcated 1	3	95338468	95338978	510	0.00676083	1.2	Hyper
Nfyc	ENSMUSG00000032897	nuclear transcription factor-Y gamma	4	120757467	120757824	357	0.00691831	1.99	Hyper
Ttyh3	ENSMUSG00000036565	tweety family member 3	5	140627131	140627281	150	0.00691831	4.64	Hyper
Rab11a	ENSMUSG00000004771	RAB11A, member RAS oncogene family	9	64737607	64737758	151	0.00691831	2.5	Hyper
Camsap1	ENSMUSG00000026933	calmodulin regulated spectrin-associated protein 1	2	25939399	25940180	781	0.00691831	1.1	Hyper
Stag1	ENSMUSG00000037286	stromal antigen 1	9	100958155	100958306	151	0.00691831	4.17	Hyper
Dnajb12	ENSMUSG00000020109	DnaJ heat shock protein family (Hsp40) member B12	10	59898049	59898408	359	0.00691831	1.07	Hyper
Stag1	ENSMUSG00000037286	stromal antigen 1	9	100958152	100958302	150	0.00691831	4.17	Hyper
Ints5	ENSMUSG00000071652	integrator complex subunit 5	19	8896513	8897082	569	0.00691831	1.56	Hyper
Cyyr1	ENSMUSG00000041134	cysteine and tyrosine-rich protein 1	16	85454773	85454983	210	0.00691831	4.01	Hyper
Tbc1d2b	ENSMUSG00000037410	TBC1 domain family, member 2B	9	90203822	90204152	330	0.00707946	1.51	Hyper
Ints5	ENSMUSG00000071652	integrator complex subunit 5	19	8894898	8896275	1377	0.00707946	1.15	Hyper
Ank3	ENSMUSG00000069601	ankyrin 3, epithelial	10	70002042	70002433	391	0.00707946	2.05	Hyper
Gm43808	ENSMUSG00000107086	predicted gene 43808	5	30869810	30870200	390	0.00707946	1.01	Hyper
Zfp292	ENSMUSG00000039967	zinc finger protein 292	4	34808269	34808660	391	0.00724436	2.2	Hyper
Prr13	ENSMUSG00000023048	proline rich 13	15	102459115	102459394	279	0.00724436	3.09	Hyper
Elk3	ENSMUSG00000008398	ELK3, member of ETS oncogene family	10	93264904	93265444	540	0.00724436	1.41	Hyper
Evi2a	ENSMUSG00000078771	ecotropic viral integration site 2a	11	79527042	79527746	704	0.00724436	3.94	Hyper
Nudt9	ENSMUSG00000029310	nudix (nucleoside diphosphate linked moiety X)-type motif 9	5	104064960	104065379	419	0.00724436	1.37	Hyper
Gm13889	ENSMUSG00000087006	predicted gene 13889	2	93956846	93957172	326	0.00724436	3.14	Hyper
Rrp1b	ENSMUSG00000058392	ribosomal RNA processing 1 homolog B (S. cerevisiae)	17	32056049	32057234	1185	0.0074131	1.59	Hyper
Ahnak	ENSMUSG00000069833	AHNAK nucleoprotein (desmoyokin)	19	9014666	9014966	300	0.0074131	1.61	Hyper
Clcn3	ENSMUSG00000004319	chloride channel, voltage-sensitive 3	8	60924116	60924237	121	0.0074131	2.28	Hyper
Clmp	ENSMUSG00000032024	CXADR-like membrane protein	9	40782397	40783054	657	0.0074131	3.93	Hyper
Ncoa5	ENSMUSG00000039804	nuclear receptor coactivator 5	2	165000594	165001251	657	0.00758578	1.55	Hyper
Tstd2	ENSMUSG00000035495	thiosulfate sulfurtransferase (rhodanese)-like domain containing 2	4	46116631	46117051	420	0.00758578	1.42	Hyper
Tmub2	ENSMUSG00000034757	transmembrane and ubiquitin-like domain containing 2	11	102288398	102288698	300	0.00758578	1.16	Hyper
2610021A01Rik	ENSMUSG00000091474	RIKEN cDNA 2610021A01 gene	7	41627063	41627454	391	0.00758578	2.28	Hyper
Usp42	ENSMUSG00000051306	ubiquitin specific peptidase 42	5	143714621	143715822	1201	0.00776247	1.52	Hyper
Bckdha	ENSMUSG00000060376	branched chain ketoacid dehydrogenase E1, alpha polypeptide	7	25658743	25658862	119	0.00776247	1.15	Hyper
Smox	ENSMUSG00000027333	spermine oxidase	2	131524753	131524904	151	0.00776247	5.58	Hyper
Ets2	ENSMUSG00000022895	E26 avian leukemia oncogene 2, 3' domain	16	95714967	95715088	121	0.00776247	1.77	Hyper
Zfp334	ENSMUSG00000017667	zinc finger protein 334	2	165379802	165380432	630	0.00776247	2.95	Hyper
Arhgap23	ENSMUSG00000049807	Rho GTPase activating protein 23	11	97451547	97452445	898	0.00776247	1.21	Hyper
AA986860	ENSMUSG00000042510	expressed sequence AA986860	1	130743577	130744264	687	0.00776247	1.69	Hyper
Ikbip	ENSMUSG00000019975	fibroblast growth factor receptor 3, pseudogene	10	91095812	91096679	867	0.00794328	1.97	Hyper
Fads3	ENSMUSG00000024664	fatty acid desaturase 3	19	10057991	10058322	331	0.00794328	1.46	Hyper
Tmem41a	ENSMUSG00000022856	transmembrane protein 41a	16	21934503	21935006	503	0.00794328	1.19	Hyper
Ube2g2	ENSMUSG00000009293	ubiquitin-conjugating enzyme E2G 2	10	77644570	77644867	297	0.00794328	1.11	Hyper
Slfn9	ENSMUSG00000069793	schlafen 9	11	82979678	82980008	330	0.00794328	4.14	Hyper
Hdhd2	ENSMUSG00000025421	haloacid dehalogenase-like hydrolase domain containing 2	18	76972272	76972902	630	0.00794328	1.98	Hyper
CR974586.4	ENSMUSG00000095755	——	JH584293.1	83394	83889	495	0.00794328	8.97	Hyper
6430548M08Rik	ENSMUSG00000031824	RIKEN cDNA 6430548M08 gene	8	120145222	120145642	420	0.00812831	1.88	Hyper
Tsc22d1	ENSMUSG00000022010	TSC22 domain family, member 1	14	76417208	76417449	241	0.00812831	4.87	Hyper
Use1	ENSMUSG00000002395	unconventional SNARE in the ER 1 homolog (S. cerevisiae)	8	71366877	71367086	209	0.00812831	3.81	Hyper
Elovl1	ENSMUSG00000006390	elongation of very long chain fatty acids (FEN1/Elo2, SUR4/Elo3, yeast)-like 1	4	118432054	118432594	540	0.00812831	1.11	Hyper
Tnfaip1	ENSMUSG00000017615	tumor necrosis factor, alpha-induced protein 1 (endothelial)	11	78522909	78523237	328	0.00812831	1.37	Hyper
Zbtb38	ENSMUSG00000040433	zinc finger and BTB domain containing 38	9	96687168	96687978	810	0.00812831	1.11	Hyper
Zfp628	ENSMUSG00000074406	zinc finger protein 628	7	4920419	4920689	270	0.00831764	4.43	Hyper
Pdk2	ENSMUSG00000038967	pyruvate dehydrogenase kinase, isoenzyme 2	11	95026317	95026735	418	0.00831764	1.25	Hyper
Nrros	ENSMUSG00000052384	negative regulator of reactive oxygen species	16	32142963	32144992	2029	0.00831764	1.3	Hyper
Map3k7	ENSMUSG00000028284	mitogen-activated protein kinase kinase kinase 7	4	32020121	32020301	180	0.00831764	2.08	Hyper
Nr3c2	ENSMUSG00000031618	nuclear receptor subfamily 3, group C, member 2	8	76908359	76908809	450	0.00831764	1.75	Hyper
Gm10550	ENSMUSG00000101952	predicted gene 10550	1	93750417	93751072	655	0.00831764	1.06	Hyper
Gm8818	ENSMUSG00000079138	predicted pseudogene 8818	1	153305431	153306478	1047	0.00831764	5.19	Hyper
Oma1	ENSMUSG00000035069	OMA1 zinc metallopeptidase	4	103319038	103319367	329	0.00851138	1.82	Hyper
Pogk	ENSMUSG00000040596	pogo transposable element with KRAB domain	1	166398475	166399764	1289	0.00851138	1.38	Hyper
Ercc6	ENSMUSG00000054051	excision repair cross-complementing rodent repair deficiency, complementation group 6	14	32569861	32570251	390	0.00851138	1.72	Hyper
Ssbp3	ENSMUSG00000061887	Rho GTPase activating protein 45	4	107048437	107048976	539	0.00851138	1.02	Hyper
9930111J21Rik2	ENSMUSG00000069892	RIKEN cDNA 9930111J21 gene 2	11	49016743	49017013	270	0.00851138	6.39	Hyper
Kcnq1ot1	ENSMUSG00000101609	KCNQ1 overlapping transcript 1	7	143273035	143273186	151	0.00851138	3.25	Hyper
Spn	ENSMUSG00000051457	sialophorin	7	127133985	127134254	269	0.00851138	3.1	Hyper
Snx13	ENSMUSG00000020590	sorting nexin 13	12	35140201	35144518	4317	0.00851138	1.01	Hyper
Il22ra1	ENSMUSG00000037157	interleukin 22 receptor, alpha 1	4	135750616	135751901	1285	0.00851138	1.43	Hyper
Rev3l	ENSMUSG00000019841	REV3 like, DNA directed polymerase zeta catalytic subunit	10	39821598	39821928	330	0.00870964	1.81	Hyper
Col6a2	ENSMUSG00000020241	collagen, type VI, alpha 2	10	76614349	76614829	480	0.00870964	2.49	Hyper
Pam	ENSMUSG00000026335	ankyrin repeat domain 50	1	97864346	97864496	150	0.00870964	4.17	Hyper
Urb2	ENSMUSG00000031976	URB2 ribosome biogenesis 2 homolog (S. cerevisiae)	8	124029147	124030044	897	0.00870964	1.48	Hyper
Sp2	ENSMUSG00000018678	Sp2 transcription factor	11	96961281	96961791	510	0.00870964	1.73	Hyper
Strada	ENSMUSG00000069631	STE20-related kinase adaptor alpha	11	106202017	106202168	151	0.00870964	1.12	Hyper
Kdm5c	ENSMUSG00000025332	lysine (K)-specific demethylase 5C	X	152270728	152271509	781	0.00870964	1.01	Hyper
Fars2	ENSMUSG00000021420	phenylalanine-tRNA synthetase 2 (mitochondrial)	13	36204743	36205104	361	0.00870964	1.09	Hyper
Rcbtb1	ENSMUSG00000035469	regulator of chromosome condensation (RCC1) and BTB (POZ) domain containing protein 1	14	59235978	59236099	121	0.00891251	1.06	Hyper
Alg11	ENSMUSG00000063362	asparagine-linked glycosylation 11 (alpha-1,2-mannosyltransferase)	8	22069654	22069835	181	0.00891251	1.14	Hyper
Smim19	ENSMUSG00000031534	small integral membrane protein 19	8	22476732	22476882	150	0.00891251	1.68	Hyper
Laptm5	ENSMUSG00000028581	lysosomal-associated protein transmembrane 5	4	130935007	130935217	210	0.00912011	1.74	Hyper
Pcf11	ENSMUSG00000041328	NOP53 ribosome biogenesis factor	7	92669483	92669724	241	0.00912011	1.43	Hyper
Ifnar1	ENSMUSG00000022967	interferon (alpha and beta) receptor 1	16	91506630	91506871	241	0.00912011	1.12	Hyper
Dusp23	ENSMUSG00000026544	dual specificity phosphatase 23	1	172631273	172631813	540	0.00912011	1.72	Hyper
Fam84b	ENSMUSG00000072568	family with sequence similarity 84, member B	15	60822224	60822464	240	0.00933254	1.71	Hyper
Dpagt1	ENSMUSG00000032123	dolichyl-phosphate (UDP-N-acetylglucosamine) acetylglucosaminephosphotransferase 1 (GlcNAc-1-P transferase)	9	44333125	44333424	299	0.00933254	1.84	Hyper
Rela	ENSMUSG00000024927	v-rel reticuloendotheliosis viral oncogene homolog A (avian)	19	5647055	5647832	777	0.00933254	1.36	Hyper
Plxna4	ENSMUSG00000029765	plexin A4	6	32149716	32150226	510	0.00933254	3.66	Hyper
Bcl2	ENSMUSG00000057329	B cell leukemia/lymphoma 2	1	106712717	106713376	659	0.00933254	1.77	Hyper
Zfp407	ENSMUSG00000048410	zinc finger protein 407	18	84561115	84561476	361	0.00933254	1.81	Hyper
Pard3b	ENSMUSG00000052062	par-3 family cell polarity regulator beta	1	62637639	62638120	481	0.00933254	3.74	Hyper
Cbx6	ENSMUSG00000089715	chromobox 6	15	79828327	79828927	600	0.00933254	3.95	Hyper
Flna	ENSMUSG00000031328	filamin, alpha	X	74235832	74235983	151	0.00933254	2.2	Hyper
Zmym6	ENSMUSG00000042408	zinc finger, MYM-type 6	4	127122905	127123295	390	0.00954993	3.21	Hyper
Lcorl	ENSMUSG00000015882	ligand dependent nuclear receptor corepressor-like	5	45726659	45727559	900	0.00954993	1.65	Hyper
Gprasp1	ENSMUSG00000043384	G protein-coupled receptor associated sorting protein 1	X	135801196	135801377	181	0.00954993	2.54	Hyper
Smim13	ENSMUSG00000091264	small integral membrane protein 13	13	41272692	41272932	240	0.00954993	1.17	Hyper
Sbno1	ENSMUSG00000038095	strawberry notch homolog 1 (Drosophila)	5	124374456	124374637	181	0.00954993	1.66	Hyper
Ripor1	ENSMUSG00000038604	RHO family interacting cell polarization regulator 1	8	105617465	105618126	661	0.00954993	1.3	Hyper
1700034H15Rik	ENSMUSG00000055833	RIKEN cDNA 1700034H15 gene	1	191907377	191907527	150	0.00977237	1.41	Hyper
Zfp386	ENSMUSG00000042063	zinc finger protein 386 (Kruppel-like)	12	116059702	116059853	151	0.00977237	4.32	Hyper
Mapkap1	ENSMUSG00000038696	mitogen-activated protein kinase associated protein 1	2	34623517	34623906	389	0.00977237	1.51	Hyper
Tnfrsf23	ENSMUSG00000037613	tumor necrosis factor receptor superfamily, member 23	7	143667803	143668579	776	0.00977237	4.5	Hyper
Tfb1m	ENSMUSG00000036983	transcription factor B1, mitochondrial	17	3519321	3519764	443	0.00977237	2.11	Hyper
Purb	ENSMUSG00000094483	purine rich element binding protein B	11	6469812	6470053	241	0.00977237	2.1	Hyper
Tapbpl	ENSMUSG00000038213	TAP binding protein-like	6	125231651	125231860	209	0.00977237	1.69	Hyper
1810009A15Rik	ENSMUSG00000071653	RIKEN cDNA 1810009A15 gene	19	8888881	8889059	178	0.01	2.24	Hyper
Plekhf2	ENSMUSG00000049969	predicted gene 6545	4	10990359	10990866	507	0.01	1.63	Hyper
Cx3cr1	ENSMUSG00000052336	predicted gene 5837	9	120050072	120050341	269	0.01	4.27	Hyper
Lonrf3	ENSMUSG00000016239	LON peptidase N-terminal domain and ring finger 3	X	36328412	36328591	179	0.01	4.17	Hyper
Ercc6l2	ENSMUSG00000021470	excision repair cross-complementing rodent repair deficiency, complementation group 6 like 2	13	63872054	63872535	481	0.01	1.81	Hyper
Gnl1	ENSMUSG00000024429	guanine nucleotide binding protein-like 1	17	35988565	35988775	210	0.01	1.26	Hyper
Cttnbp2nl	ENSMUSG00000062127	CTTNBP2 N-terminal like	3	105003679	105005116	1437	0.01	1.39	Hyper
Pmm1	ENSMUSG00000022474	phosphomannomutase 1	15	81951137	81951347	210	0.01	3.47	Hyper
Rbm24	ENSMUSG00000038132	RNA binding motif protein 24	13	46418821	46419150	329	0.01	5.67	Hyper
Unc45a	ENSMUSG00000030533	unc-45 myosin chaperone A	7	80325321	80325800	479	0.0102329	1.4	Hyper
Antxr1	ENSMUSG00000033420	anthrax toxin receptor 1	6	87136671	87137002	331	0.0102329	4	Hyper
Scn8a	ENSMUSG00000023033	sodium channel, voltage-gated, type VIII, alpha	15	101040392	101041173	781	0.0102329	3.92	Hyper
Ppp3ca	ENSMUSG00000028161	protein phosphatase 3, catalytic subunit, alpha isoform	3	136935029	136935389	360	0.0102329	1.38	Hyper
9930021J03Rik	ENSMUSG00000046138	RIKEN cDNA 9930021J03 gene	19	29753623	29754102	479	0.0102329	1.31	Hyper
Pdcd11	ENSMUSG00000025047	programmed cell death 11	19	47126910	47127291	381	0.0102329	1.86	Hyper
1700084E18Rik	ENSMUSG00000100747	RIKEN cDNA 1700084E18 gene	2	30237657	30237926	269	0.0102329	1.52	Hyper
Traf2	ENSMUSG00000026942	TNF receptor-associated factor 2	2	25519144	25519533	389	0.0104713	1.61	Hyper
Hars	ENSMUSG00000001380	histidyl-tRNA synthetase	18	36766559	36767270	711	0.0104713	1.26	Hyper
Cul4b	ENSMUSG00000031095	cullin 4B	X	38564014	38564254	240	0.0104713	1.14	Hyper
Tjap1	ENSMUSG00000012296	tight junction associated protein 1	17	46259047	46259408	361	0.0104713	3.58	Hyper
Nfkbie	ENSMUSG00000023947	RIKEN cDNA 4632415L05 gene	17	45555715	45556254	539	0.0104713	2.74	Hyper
Tbc1d9b	ENSMUSG00000036644	predicted gene 13889	11	50146621	50149833	3212	0.0104713	1.13	Hyper
Pkd1	ENSMUSG00000032855	polycystic kidney disease 1 homolog	17	24580154	24580365	211	0.0104713	3.2	Hyper
Mospd1	ENSMUSG00000023074	motile sperm domain containing 1	X	53345353	53345533	180	0.0104713	2.47	Hyper
Lsr	ENSMUSG00000001247	lipolysis stimulated lipoprotein receptor	7	30973314	30973464	150	0.0104713	2.59	Hyper
Ednrb	ENSMUSG00000022122	endothelin receptor type B	14	103815757	103815967	210	0.0104713	1.46	Hyper
Tmem41b	ENSMUSG00000047554	transmembrane protein 41B	7	109974642	109974823	181	0.0104713	1.64	Hyper
Pklr	ENSMUSG00000041237	pyruvate kinase liver and red blood cell	3	89146543	89146784	241	0.0107152	1.88	Hyper
Gm10642	ENSMUSG00000074213	predicted gene 10642	9	70656280	70657056	776	0.0107152	1.74	Hyper
Midn	ENSMUSG00000035621	midnolin	10	80149242	80150458	1216	0.0107152	1.1	Hyper
Trappc10	ENSMUSG00000000374	trafficking protein particle complex 10	10	78187474	78187955	481	0.0107152	1.08	Hyper
Pde12	ENSMUSG00000043702	phosphodiesterase 12	14	26668535	26668775	240	0.0107152	2.5	Hyper
Bend3	ENSMUSG00000038214	BEN domain containing 3	10	43511358	43512256	898	0.0109648	1.72	Hyper
Ranbp6	ENSMUSG00000074909	KCNQ1 overlapping transcript 1	19	29809744	29810822	1078	0.0109648	1.21	Hyper
Dnajc14	ENSMUSG00000025354	DnaJ heat shock protein family (Hsp40) member C14	10	128817319	128817620	301	0.0109648	1.37	Hyper
Extl3	ENSMUSG00000021978	exostoses (multiple)-like 3	14	65077196	65077466	270	0.0109648	1.68	Hyper
Maml3	ENSMUSG00000061143	mastermind like 3 (Drosophila)	3	51855687	51856227	540	0.0109648	1.92	Hyper
Nupl2	ENSMUSG00000048439	nucleoporin like 2	5	24183384	24183684	300	0.0109648	3.68	Hyper
Ap5b1	ENSMUSG00000049562	adaptor-related protein complex 5, beta 1 subunit	19	5569774	5570459	685	0.0112202	2.61	Hyper
Ckap5	ENSMUSG00000040549	cytoskeleton associated protein 5	2	91620064	91620484	420	0.0112202	1.48	Hyper
Jpt1	ENSMUSG00000020737	Jupiter microtubule associated homolog 1	11	115497412	115498009	597	0.0112202	2.01	Hyper
Gm6548	ENSMUSG00000091549	predicted gene 6548	17	78851627	78851956	329	0.0112202	2.02	Hyper
Ggnbp1	ENSMUSG00000048731	gametogenetin binding protein 1	17	26973726	26974086	360	0.0112202	2.06	Hyper
Slc16a9	ENSMUSG00000037762	solute carrier family 16 (monocarboxylic acid transporters), member 9	10	70282353	70282833	480	0.0112202	2.67	Hyper
Hexdc	ENSMUSG00000039307	hexosaminidase (glycosyl hydrolase family 20, catalytic domain) containing	11	121222415	121222655	240	0.0112202	3.31	Hyper
Map3k3	ENSMUSG00000020700	mitogen-activated protein kinase kinase kinase 3	11	106154790	106155059	269	0.0112202	1.56	Hyper
Cc2d1b	ENSMUSG00000028582	coiled-coil and C2 domain containing 1B	4	108633585	108633974	389	0.0112202	1.86	Hyper
Nenf	ENSMUSG00000037499	neuron derived neurotrophic factor	1	191306818	191306996	178	0.0112202	2.37	Hyper
Fbxl14	ENSMUSG00000030019	F-box and leucine-rich repeat protein 14	6	119480325	119481433	1108	0.0112202	1.48	Hyper
Dab1	ENSMUSG00000028519	disabled 1	4	104727635	104727875	240	0.0112202	5.48	Hyper
Ankrd11	ENSMUSG00000035569	ankyrin repeat domain 11	8	122890016	122890527	511	0.0112202	1.29	Hyper
Gm15937	ENSMUSG00000084024	predicted gene 15937	15	5209617	5209853	236	0.0112202	3.33	Hyper
Fiz1	ENSMUSG00000061374	Flt3 interacting zinc finger protein 1	7	5007535	5008221	686	0.0114815	1.01	Hyper
Chpf	ENSMUSG00000032997	chondroitin polymerizing factor	1	75475315	75475974	659	0.0114815	2.69	Hyper
Unc13b	ENSMUSG00000028456	unc-13 homolog B (C. elegans)	4	43263119	43263493	374	0.0114815	5.04	Hyper
Ppp1r9a	ENSMUSG00000032827	protein phosphatase 1, regulatory (inhibitor) subunit 9A	6	4906331	4906841	510	0.0114815	3.38	Hyper
Gatc	ENSMUSG00000029536	glutamyl-tRNA(Gln) amidotransferase, subunit C	5	115333298	115333478	180	0.0114815	2.01	Hyper
Srrm4	ENSMUSG00000063919	serine/arginine repetitive matrix 4	5	116442087	116442387	300	0.011749	1.53	Hyper
Il17ra	ENSMUSG00000002897	interleukin 17 receptor A	6	120482673	120482914	241	0.011749	1.38	Hyper
Zfp280d	ENSMUSG00000038535	zinc finger protein 280D	9	72361886	72362517	631	0.011749	1.04	Hyper
Kif21b	ENSMUSG00000041642	kinesin family member 21B	1	136175632	136176142	510	0.011749	2.41	Hyper
Nr2c2ap	ENSMUSG00000071078	nuclear receptor 2C2-associated protein	8	70133275	70133749	474	0.011749	1.16	Hyper
Aamp	ENSMUSG00000006299	angio-associated migratory protein	1	74279988	74280227	239	0.011749	1.14	Hyper
Tgfbrap1	ENSMUSG00000070939	transforming growth factor, beta receptor associated protein 1	1	43047769	43048039	270	0.0120226	1.46	Hyper
Cxcl12	ENSMUSG00000061353	chemokine (C-X-C motif) ligand 12	6	117177533	117177863	330	0.0120226	1.69	Hyper
AU041133	ENSMUSG00000078435	expressed sequence AU041133	10	82151628	82152197	569	0.0120226	3.82	Hyper
Vipas39	ENSMUSG00000021038	predicted gene 5611	12	87239224	87239821	597	0.0120226	1.44	Hyper
Arid5a	ENSMUSG00000037447	AT rich interactive domain 5A (MRF1-like)	1	36319078	36319529	451	0.0120226	3.47	Hyper
Zbtb38	ENSMUSG00000040433	zinc finger and BTB domain containing 38	9	96683667	96683937	270	0.0120226	2.3	Hyper
Zfp27	ENSMUSG00000062040	zinc finger protein 27	7	29894710	29895070	360	0.0120226	2.49	Hyper
Ehd4	ENSMUSG00000027293	EH-domain containing 4	2	120089891	120090132	241	0.0120226	2.42	Hyper
Pkm	ENSMUSG00000032294	pyruvate kinase, muscle	9	59679134	59679315	181	0.0120226	2.6	Hyper
4632427E13Rik	ENSMUSG00000074024	RIKEN cDNA 4632427E13 gene	7	92740569	92741019	450	0.0120226	1.55	Hyper
Fzd1	ENSMUSG00000044674	frizzled class receptor 1	5	4756505	4757076	571	0.0123027	4.23	Hyper
Zufsp	ENSMUSG00000039531	zinc finger with UFM1-specific peptidase domain	10	33948963	33949503	540	0.0123027	2.19	Hyper
Akap17b	ENSMUSG00000059708	A kinase (PRKA) anchor protein 17B	X	36610194	36611091	897	0.0123027	2.43	Hyper
Arhgap39	ENSMUSG00000033697	Rho GTPase activating protein 39	15	76736943	76737213	270	0.0123027	3.44	Hyper
Tmem204	ENSMUSG00000024168	transmembrane protein 204	17	25057790	25057969	179	0.0123027	1.45	Hyper
Fbxo42	ENSMUSG00000028920	F-box protein 42	4	141199686	141200856	1170	0.0123027	1.23	Hyper
Fam110a	ENSMUSG00000027459	family with sequence similarity 110, member A	2	151969695	151970441	746	0.0123027	2.11	Hyper
Plxnd1	ENSMUSG00000030123	plexin D1	6	115955378	115956066	688	0.0123027	1.61	Hyper
Golgb1	ENSMUSG00000034243	golgi autoantigen, golgin subfamily b, macrogolgin 1	16	36931886	36932067	181	0.0123027	2.01	Hyper
Grb10	ENSMUSG00000020176	growth factor receptor bound protein 10	11	11933146	11933537	391	0.0125893	2.72	Hyper
Agap1	ENSMUSG00000055013	ArfGAP with GTPase domain, ankyrin repeat and PH domain 1	1	89890305	89890756	451	0.0125893	2.34	Hyper
Hck	ENSMUSG00000003283	hemopoietic cell kinase	2	153151022	153151351	329	0.0125893	2.54	Hyper
Chm	ENSMUSG00000025531	choroidermia (RAB escort protein 1)	X	113116021	113116292	271	0.0125893	1.91	Hyper
Dyrk1b	ENSMUSG00000002409	dual-specificity tyrosine-(Y)-phosphorylation regulated kinase 1b	7	28186462	28187294	832	0.0125893	1.72	Hyper
Nfkbil1	ENSMUSG00000042419	nuclear factor of kappa light polypeptide gene enhancer in B cells inhibitor like 1	17	35220351	35221193	842	0.0125893	1.64	Hyper
Kmt2d	ENSMUSG00000048154	lysine (K)-specific methyltransferase 2D	15	98861793	98862364	571	0.0128825	1.2	Hyper
Snhg11	ENSMUSG00000044349	small nucleolar RNA host gene 11	2	158385606	158385786	180	0.0128825	1.56	Hyper
Nrbp2	ENSMUSG00000075590	nuclear receptor binding protein 2	15	76086804	76087045	241	0.0128825	1.99	Hyper
Gm28551	ENSMUSG00000099913	predicted gene 28551	1	53347569	53347719	150	0.0128825	1.4	Hyper
Crim1	ENSMUSG00000024074	cysteine rich transmembrane BMP regulator 1 (chordin like)	17	78200607	78200907	300	0.0128825	2.64	Hyper
Pi4k2a	ENSMUSG00000025178	phosphatidylinositol 4-kinase type 2 alpha	19	42120093	42120363	270	0.0131826	1.24	Hyper
Hmg20b	ENSMUSG00000020232	colony stimulating factor 2 receptor, beta, low-affinity (granulocyte-macrophage)	10	81346077	81346348	271	0.0131826	2.25	Hyper
Csnk1d	ENSMUSG00000025162	casein kinase 1, delta	11	120962555	120962825	270	0.0131826	1.93	Hyper
Znfx1	ENSMUSG00000039501	zinc finger, NFX1-type containing 1	2	167038011	167038492	481	0.0131826	1.17	Hyper
Gm2a	ENSMUSG00000000594	GM2 ganglioside activator protein	11	55110756	55110906	150	0.0131826	1.73	Hyper
Fam111a	ENSMUSG00000024691	family with sequence similarity 111, member A	19	12587287	12587646	359	0.0131826	3.01	Hyper
1110008L16Rik	ENSMUSG00000021023	RIKEN cDNA 1110008L16 gene	12	55304577	55304847	270	0.0131826	2.27	Hyper
Zfp90	ENSMUSG00000031907	zinc finger protein 90	8	106424080	106424500	420	0.0131826	3.96	Hyper
Uros	ENSMUSG00000030979	uroporphyrinogen III synthase	7	133686451	133686839	388	0.0134896	3.27	Hyper
Zfp383	ENSMUSG00000099689	zinc finger protein 383	7	29915283	29915794	511	0.0134896	3.63	Hyper
Tenm4	ENSMUSG00000048078	teneurin transmembrane protein 4	7	96905964	96906715	751	0.0134896	4.92	Hyper
Efnb1	ENSMUSG00000031217	ephrin B1	X	99136129	99136576	447	0.0134896	1.64	Hyper
Kctd3	ENSMUSG00000026608	potassium channel tetramerisation domain containing 3	1	188972084	188972805	721	0.0134896	1.24	Hyper
Btbd6	ENSMUSG00000002803	BTB (POZ) domain containing 6	12	112977485	112978796	1311	0.0134896	1.03	Hyper
Ttc28	ENSMUSG00000033209	tetratricopeptide repeat domain 28	5	111225670	111225851	181	0.0138038	3.71	Hyper
Gm16568	ENSMUSG00000089702	predicted gene 16568	9	15334539	15334808	269	0.0138038	3.38	Hyper
Sephs1	ENSMUSG00000026662	selenophosphate synthetase 1	2	4908073	4908612	539	0.0138038	1.14	Hyper
Glipr2	ENSMUSG00000028480	GLI pathogenesis-related 2	4	43978166	43978434	268	0.0138038	3.77	Hyper
Clcf1	ENSMUSG00000040663	cardiotrophin-like cytokine factor 1	19	4222112	4222592	480	0.0138038	2.92	Hyper
Trim13	ENSMUSG00000035235	tripartite motif-containing 13	14	61604986	61605466	480	0.0138038	2.68	Hyper
Alg2	ENSMUSG00000039740	asparagine-linked glycosylation 2 (alpha-1,3-mannosyltransferase)	4	47470409	47470770	361	0.0138038	1.74	Hyper
Erlec1	ENSMUSG00000020311	endoplasmic reticulum lectin 1	11	30931610	30931791	181	0.0138038	2.15	Hyper
4930404A12Rik	ENSMUSG00000106082	RIKEN cDNA 4930404A12 gene	5	124722315	124725050	2735	0.0138038	1.36	Hyper
Apbb2	ENSMUSG00000029207	amyloid beta (A4) precursor protein-binding, family B, member 2	5	66299211	66299422	211	0.0141254	2.33	Hyper
Abcd2	ENSMUSG00000055782	ATP-binding cassette, sub-family D (ALD), member 2	15	91190880	91191478	598	0.0141254	2.32	Hyper
Ube2z	ENSMUSG00000014349	ubiquitin-conjugating enzyme E2Z	11	96049936	96050116	180	0.0141254	1.51	Hyper
P2ry6	ENSMUSG00000048779	pyrimidinergic receptor P2Y, G-protein coupled, 6	7	100938760	100939500	740	0.0141254	2.74	Hyper
Synpo	ENSMUSG00000043079	synaptopodin	18	60603834	60604165	331	0.0141254	1.49	Hyper
Armc5	ENSMUSG00000042178	armadillo repeat containing 5	7	128237596	128237956	360	0.0141254	2.49	Hyper
Rnf126	ENSMUSG00000035890	ring finger protein 126	10	79758544	79759053	509	0.0141254	1.08	Hyper
Rnf220	ENSMUSG00000028677	ring finger protein 220	4	117271881	117272122	241	0.0141254	1.7	Hyper
Bach2	ENSMUSG00000040270	BTB and CNC homology, basic leucine zipper transcription factor 2	4	32561911	32562451	540	0.0141254	2.89	Hyper
Csf2rb2	ENSMUSG00000071714	colony stimulating factor 2 receptor, beta 2, low-affinity (granulocyte-macrophage)	15	78284073	78284403	330	0.0141254	2.95	Hyper
Rab5b	ENSMUSG00000000711	RAB5B, member RAS oncogene family	10	128677651	128677949	298	0.0141254	2.73	Hyper
2810474O19Rik	ENSMUSG00000032712	RIKEN cDNA 2810474O19 gene	6	149327847	149328208	361	0.0144544	1.36	Hyper
Mtif2	ENSMUSG00000020459	mitochondrial translational initiation factor 2	11	29545128	29545279	151	0.0144544	2.35	Hyper
Snai2	ENSMUSG00000022676	snail family zinc finger 2	16	14708170	14708529	359	0.0144544	1.07	Hyper
0610037L13Rik	ENSMUSG00000028608	RIKEN cDNA 0610037L13 gene	4	107896777	107897047	270	0.0144544	2.4	Hyper
Cxcl16	ENSMUSG00000018920	chemokine (C-X-C motif) ligand 16	11	70455178	70455358	180	0.0144544	2.71	Hyper
Prex1	ENSMUSG00000039621	phosphatidylinositol-3,4,5-trisphosphate-dependent Rac exchange factor 1	2	166567239	166567569	330	0.0144544	3.43	Hyper
Hmgb3	ENSMUSG00000015217	high mobility group box 3	X	71555977	71556156	179	0.0144544	2.91	Hyper
Itgax	ENSMUSG00000030789	integrin alpha X	7	128150119	128150508	389	0.0144544	4.13	Hyper
Slc10a7	ENSMUSG00000031684	solute carrier family 10 (sodium/bile acid cotransporter family), member 7	8	78732204	78732444	240	0.0147911	2.13	Hyper
Ldb1	ENSMUSG00000025223	LIM domain binding 1	19	46032801	46033482	681	0.0147911	1.02	Hyper
Sufu	ENSMUSG00000025231	ankyrin repeat domain 12	19	46485930	46486829	899	0.0147911	2.36	Hyper
Endov	ENSMUSG00000039850	myosin phosphatase Rho interacting protein	11	119507245	119508024	779	0.0147911	1.28	Hyper
Cactin	ENSMUSG00000034889	predicted gene 16568	10	81322541	81323165	624	0.0147911	1.04	Hyper
Tmcc3	ENSMUSG00000020023	AHNAK nucleoprotein (desmoyokin)	10	94586795	94587455	660	0.0147911	1.81	Hyper
Necap1	ENSMUSG00000030327	NECAP endocytosis associated 1	6	122882816	122882997	181	0.0147911	2.09	Hyper
Hist1h1c	ENSMUSG00000036181	histone cluster 1, H1c	13	23738807	23738958	151	0.0147911	1.96	Hyper
Ptpn21	ENSMUSG00000021009	protein tyrosine phosphatase, non-receptor type 21	12	98677338	98677608	270	0.0147911	2.47	Hyper
Gnpda2	ENSMUSG00000029209	glucosamine-6-phosphate deaminase 2	5	69575790	69575971	181	0.0147911	2.37	Hyper
Gm5837	ENSMUSG00000104496	predicted gene 5837	1	139929012	139929489	477	0.0147911	1.12	Hyper
Syt12	ENSMUSG00000049303	synaptotagmin XII	19	4447224	4447764	540	0.0147911	1.48	Hyper
F8a	ENSMUSG00000078317	factor 8-associated gene A	X	73229304	73229483	179	0.0147911	2.53	Hyper
Itga3	ENSMUSG00000001507	integrin alpha 3	11	95044652	95045729	1077	0.0147911	1.63	Hyper
Zfp109	ENSMUSG00000074283	zinc finger protein 109	7	24228169	24228679	510	0.0151356	2.36	Hyper
Klhdc3	ENSMUSG00000063576	RIKEN cDNA 6330418K02 gene	17	46674639	46674849	210	0.0151356	2.38	Hyper
Fastkd3	ENSMUSG00000021532	FAST kinase domains 3	13	68584231	68584830	599	0.0151356	1.59	Hyper
Cep250	ENSMUSG00000038241	centrosomal protein 250	2	155991384	155991985	601	0.0151356	1.44	Hyper
Apc	ENSMUSG00000005871	adenomatosis polyposis coli	18	34315959	34316409	450	0.0151356	1.14	Hyper
Ybx3	ENSMUSG00000030189	Y box protein 3	6	131388236	131388476	240	0.0151356	2.21	Hyper
Ikbkap	ENSMUSG00000028431	inhibitor of kappa light polypeptide enhancer in B cells, kinase complex-associated protein	4	56751266	56751477	211	0.0151356	3.02	Hyper
Shroom3	ENSMUSG00000029381	shroom family member 3	5	92939952	92940792	840	0.0154882	1.42	Hyper
Etv6	ENSMUSG00000030199	ets variant 6	6	134269678	134269919	241	0.0154882	1.92	Hyper
Efnb2	ENSMUSG00000001300	ephrin B2	8	8620217	8620816	599	0.0154882	2.32	Hyper
1110038F14Rik	ENSMUSG00000063236	RIKEN cDNA 1110038F14 gene	15	76950431	76950699	268	0.0154882	2.01	Hyper
Mak16	ENSMUSG00000031578	MAK16 homolog	8	31159522	31159911	389	0.0154882	1.53	Hyper
Itgam	ENSMUSG00000030786	integrin alpha M	7	128117079	128117564	485	0.0154882	2.08	Hyper
Kat14	ENSMUSG00000027425	lysine acetyltransferase 14	2	144406777	144407586	809	0.0158489	1.15	Hyper
Zfp109	ENSMUSG00000074283	zinc finger protein 109	7	24229096	24229636	540	0.0158489	2.78	Hyper
Trib2	ENSMUSG00000020601	caveolae associated 1	12	15815307	15815966	659	0.0158489	2.74	Hyper
[truncated: 1,316 more rows]
