# Supplementary material for: Comprehensive Analysis of the Transcriptome-Wide m6A Methylation Modification Difference in Liver Fibrosis Mice by High-Throughput m6A Sequencing
Source: Front Cell Dev Biol. 2021 Nov 16;9:767051. doi: 10.3389/fcell.2021.767051 (PMC8635166; doi:10.3389/fcell.2021.767051)
Supplement: Supplementary file 9 [file Table8.XLSX]

## Sheet: Sheet1
Gene	ID	Description	Chromosome	Start	End	Sizes	P value	Log2FC	Up/Down
Krtdap	ENSMUSG00000074199	keratinocyte differentiation associated protein	7	30487321	30490522	3201	3.72188e-10	21.2086	Up
Slc15a5	ENSMUSG00000044378	solute carrier family 15, member 5	6	137960584	138056914	96330	1.45354e-08	20.7642	Up
Ffar2	ENSMUSG00000051314	free fatty acid receptor 2	7	30517773	30523200	5427	1.74183e-08	20.7405	Up
Ngb	ENSMUSG00000021032	neuroglobin	12	87144305	87149313	5008	1.74183e-08	20.7405	Up
Gm4707	ENSMUSG00000091831	predicted gene 4707	17	71765298	71766913	1615	3.13387e-05	8.2606	Up
Apoa4	ENSMUSG00000032080	apolipoprotein A-IV	9	46151994	46154757	2763	3.22142e-05	1.48379	Up
Cdc42ep2	ENSMUSG00000045664	CDC42 effector protein (Rho GTPase binding) 2	19	5965664	5974844	9180	0.000279435	7.02983	Up
Efemp2	ENSMUSG00000024909	epidermal growth factor-containing fibulin-like extracellular matrix protein 2	19	5523982	5532545	8563	0.000280346	5.99155	Up
Hba-a1	ENSMUSG00000069919	hemoglobin alpha, adult chain 1	11	32233511	32234465	954	0.000320964	1.90012	Up
Ppl	ENSMUSG00000039457	periplakin	16	4904155	4950285	46130	0.000358356	1.84565	Up
Colec12	ENSMUSG00000036103	collectin sub-family member 12	18	9707595	9882644	175049	0.000391726	1.84281	Up
C130046K22Rik	ENSMUSG00000085154	RIKEN cDNA C130046K22 gene	11	103588550	103613658	25108	0.000426371	8.11483	Up
AI838599	ENSMUSG00000085180	expressed sequence AI838599	4	3242055	3258092	16037	0.000485466	8.16094	Up
Gm16201	ENSMUSG00000086742	predicted gene 16201	7	139530309	139558890	28581	0.000542087	7.69295	Up
Gm13844	ENSMUSG00000086855	predicted gene 13844	6	31349830	31360812	10982	0.000676281	7.82675	Up
Gm43061	ENSMUSG00000104925	predicted gene 43061	3	103239459	103241699	2240	0.000731822	4.95181	Up
Trim43c	ENSMUSG00000067399	tripartite motif-containing 43C	9	88721217	88730243	9026	0.000744199	7.61012	Up
Gatsl2	ENSMUSG00000015944	GATS protein-like 2	5	143682144	143731441	49297	0.000746409	2.77613	Up
Tnfrsf18	ENSMUSG00000041954	tumor necrosis factor receptor superfamily, member 18	4	156110621	156113352	2731	0.000921987	6.29479	Up
Igkv1-117	ENSMUSG00000094335	immunoglobulin kappa variable 1-117	6	68098030	68098811	781	0.00103665	21.0894	Up
Pcdhgb7	ENSMUSG00000104063	protocadherin gamma subfamily B, 7	18	37884653	37974926	90273	0.00107058	7.81633	Up
Pgf	ENSMUSG00000004791	placental growth factor	12	85213409	85224564	11155	0.00107711	7.29024	Up
Gm37060	ENSMUSG00000103808	predicted gene, 37060	1	157231895	157234291	2396	0.0011156	6.05721	Up
Strip2	ENSMUSG00000039629	striatin interacting protein 2	6	29917011	29959680	42669	0.0011229	6.88374	Up
Gm43860	ENSMUSG00000106928	predicted gene 43860	5	35708604	35711308	2704	0.00113973	6.69576	Up
Sgsm1	ENSMUSG00000042216	small G protein signaling modulator 1	5	113391086	113458652	67566	0.00122701	4.04854	Up
Tubb2a	ENSMUSG00000058672	tubulin, beta 2A class IIA	13	34258257	34261990	3733	0.00148064	2.79409	Up
Gm45890	ENSMUSG00000110615	predicted gene 45890	8	124675529	124685674	10145	0.00152083	9.26981	Up
Nrg4	ENSMUSG00000032311	neuregulin 4	9	55127506	55234128	106622	0.0015463	1.87071	Up
Gm20276	ENSMUSG00000110986	predicted gene, 20276	10	29366770	29369417	2647	0.00157824	5.85025	Up
Gm37255	ENSMUSG00000104449	predicted gene, 37255	2	12377023	12380082	3059	0.00161016	4.09765	Up
Rhoc	ENSMUSG00000002233	ras homolog family member C	3	104695691	104701775	6084	0.00161638	2.45725	Up
Gm45481	ENSMUSG00000110414	predicted gene 45481	8	47286071	47286947	876	0.00164983	21.0338	Up
Ttll8	ENSMUSG00000022388	tubulin tyrosine ligase-like family, member 8	15	88774836	88838621	63785	0.00166591	7.56905	Up
Gm42515	ENSMUSG00000105378	predicted gene 42515	3	126531146	126534728	3582	0.00172511	4.05663	Up
Gm22738	ENSMUSG00000065374	predicted gene, 22738	14	58068520	58068666	146	0.00174183	20.7405	Up
Rnf133	ENSMUSG00000051956	ring finger protein 133	6	23648868	23650304	1436	0.00187246	8.15493	Up
Pln	ENSMUSG00000038583	phospholamban	10	53213763	53222083	8320	0.00187697	7.42067	Up
Tfrc	ENSMUSG00000022797	transferrin receptor	16	32427738	32451612	23874	0.00188019	1.3175	Up
Gm32017	ENSMUSG00000111631	predicted gene, 32017	9	70837770	70841712	3942	0.00195028	6.93407	Up
Mmgt2	ENSMUSG00000048497	membrane magnesium transporter 2	11	62539490	62557180	17690	0.00196759	8.06592	Up
Carmil2	ENSMUSG00000050357	capping protein regulator and myosin 1 linker 2	8	106412906	106424819	11913	0.00205015	7.378	Up
Gm9845	ENSMUSG00000050533	predicted pseudogene 9845	3	39412455	39413052	597	0.00217682	3.99666	Up
Gm21958	ENSMUSG00000094487	predicted gene, 21958	3	54620597	54621774	1177	0.00217997	7.76632	Up
Dctn5	ENSMUSG00000030868	dynactin 5	7	121732264	121748267	16003	0.00221099	1.36421	Up
Gm12701	ENSMUSG00000086385	predicted gene 12701	4	99976818	99978038	1220	0.00223785	7.33633	Up
Gm15971	ENSMUSG00000081692	predicted gene 15971	16	94421236	94421446	210	0.00230184	7.36586	Up
Gm42777	ENSMUSG00000104676	predicted gene 42777	3	121548693	121552295	3602	0.00239253	8.79251	Up
Rpl7-ps7	ENSMUSG00000106926	ribosomal protein L7, pseudogene 7	5	82484698	82485496	798	0.00242293	3.98485	Up
Phf11d	ENSMUSG00000068245	PHD finger protein 11D	14	59584856	59602919	18063	0.00255091	3.79337	Up
Adra2a	ENSMUSG00000033717	adrenergic receptor, alpha 2a	19	54032582	54037413	4831	0.00270183	7.27856	Up
Olfr703	ENSMUSG00000073901	olfactory receptor 703	7	106442567	106445414	2847	0.00283359	8.16827	Up
Rps26-ps1	ENSMUSG00000059775	ribosomal protein S26, pseudogene 1	8	108165763	108166211	448	0.00288632	2.63098	Up
Atp13a4	ENSMUSG00000038094	ATPase type 13A4	16	29214671	29363682	149011	0.00305888	8.04602	Up
Gm11212	ENSMUSG00000082141	predicted gene 11212	4	63268648	63272083	3435	0.00306869	8.621	Up
Btf3-ps4	ENSMUSG00000082793	basic transcription factor 3, pseudogene 4	14	123935553	123936000	447	0.00311492	5.12547	Up
Arv1	ENSMUSG00000031982	ARV1 homolog, fatty acid homeostasis modulator	8	125448878	125460862	11984	0.00325468	3.3477	Up
Gm5511	ENSMUSG00000100615	predicted gene 5511	19	11415395	11416196	801	0.00326855	5.55534	Up
Spx	ENSMUSG00000071112	spexin hormone	6	142359167	142365456	6289	0.0033138	8.12547	Up
Gm38388	ENSMUSG00000103215	predicted gene, 38388	1	60633966	60635395	1429	0.00334842	8.00607	Up
Gm16541	ENSMUSG00000090117	predicted gene 16541	19	42525289	42551547	26258	0.00349146	6.36107	Up
Rps27rt	ENSMUSG00000050621	ribosomal protein S27, retrogene	9	114811434	114811807	373	0.003508	4.18313	Up
Gm14719	ENSMUSG00000082192	predicted gene 14719	X	48749837	48750176	339	0.00352516	5.35503	Up
AC169511.2	ENSMUSG00000115264	predicted gene, 49260	14	122923728	122925790	2062	0.0040534	7.26711	Up
Gpat2	ENSMUSG00000046338	glycerol-3-phosphate acyltransferase 2, mitochondrial	2	127267119	127278012	10893	0.00414118	7.12609	Up
Flnb	ENSMUSG00000025278	filamin, beta	14	14518185	14651816	133631	0.00419862	1.16887	Up
BC028528	ENSMUSG00000038543	cDNA sequence BC028528	3	95791266	95799317	8051	0.00434783	5.5761	Up
Gm15742	ENSMUSG00000087605	predicted gene 15742	16	30788211	30792336	4125	0.00442441	7.36981	Up
Gm7229	ENSMUSG00000111816	predicted gene 7229	9	120350879	120351885	1006	0.00453022	7.86686	Up
Gm39929	ENSMUSG00000109931	predicted gene, 39929	2	128443685	128451550	7865	0.0047002	5.93968	Up
BC023719	ENSMUSG00000092365	cDNA sequence BC023719	17	36422318	36428013	5695	0.00482895	7.273	Up
Dusp1	ENSMUSG00000024190	dual specificity phosphatase 1	17	26724564	26781102	56538	0.00492088	1.40765	Up
Tuba4a	ENSMUSG00000026202	tubulin, alpha 4A	1	75190872	75196509	5637	0.0049496	1.1621	Up
Slc25a40	ENSMUSG00000054099	solute carrier family 25, member 40	5	8472850	8504797	31947	0.00495974	1.88027	Up
Slc34a2	ENSMUSG00000029188	solute carrier family 34 (sodium phosphate), member 2	5	53195423	53229006	33583	0.00497639	4.81415	Up
Trip13	ENSMUSG00000021569	thyroid hormone receptor interactor 13	13	74059466	74085903	26437	0.00515626	6.1653	Up
AC122273.1	ENSMUSG00000111521	predicted gene, 48529	9	45841410	45845036	3626	0.00523033	3.76938	Up
Gm11344	ENSMUSG00000083165	predicted gene 11344	13	24594089	24594423	334	0.00527013	7.81884	Up
AC107453.2	ENSMUSG00000115399	RIKEN cDNA 9430068D22 gene	15	26644721	26645375	654	0.00533786	7.26082	Up
Gm37364	ENSMUSG00000104012	predicted gene, 37364	7	142851435	142855354	3919	0.00552386	7.03894	Up
Rps3a2	ENSMUSG00000062611	ribosomal protein S3A2	14	88360453	88361244	791	0.00561523	1.67027	Up
Slit3	ENSMUSG00000056427	slit guidance ligand 3	11	35012051	35599334	587283	0.00566624	5.8762	Up
Nat8f5	ENSMUSG00000079494	N-acetyltransferase 8 (GCN5-related) family member 5	6	85794200	85797954	3754	0.00577854	7.05306	Up
Gm38059	ENSMUSG00000102148	predicted gene, 38059	7	49119460	49121458	1998	0.00578457	6.28819	Up
Impg2	ENSMUSG00000035270	interphotoreceptor matrix proteoglycan 2	16	56024676	56094119	69443	0.00582528	2.22828	Up
Golt1a	ENSMUSG00000103421	golgi transport 1A	1	133237538	133250764	13226	0.00589057	2.72181	Up
Pdlim7	ENSMUSG00000021493	PDZ and LIM domain 7	13	55643608	55661489	17881	0.00612115	2.66975	Up
Wrap53	ENSMUSG00000041346	WD repeat containing, antisense to Trp53	11	69452584	69471081	18497	0.00613235	2.35883	Up
Cyp26c1	ENSMUSG00000062432	cytochrome P450, family 26, subfamily c, polypeptide 1	19	37674029	37681846	7817	0.00613408	7.14875	Up
1700123M08Rik	ENSMUSG00000085614	RIKEN cDNA 1700123M08 gene	4	11966565	11994280	27715	0.00617062	7.7089	Up
Ube2n	ENSMUSG00000074781	ubiquitin-conjugating enzyme E2N	10	95351007	95381519	30512	0.00618474	1.49497	Up
Gm44797	ENSMUSG00000109359	predicted gene 44797	8	9645109	9646945	1836	0.00661567	7.61287	Up
Gm30329	ENSMUSG00000110388	predicted gene, 30329	8	79952559	79959853	7294	0.00669263	7.29961	Up
3110070M22Rik	ENSMUSG00000074635	RIKEN cDNA 3110070M22 gene	13	119623788	119624920	1132	0.00675178	7.62526	Up
Nid1	ENSMUSG00000005397	nidogen 1	13	13612136	13686854	74718	0.00677593	2.17226	Up
Myo15	ENSMUSG00000042678	myosin XV	11	60360165	60419195	59030	0.00683657	6.30252	Up
Gm15326	ENSMUSG00000086111	predicted gene 15326	13	112004470	112011264	6794	0.00700893	6.96655	Up
Gm5844	ENSMUSG00000082896	predicted gene 5844	3	18062970	18065160	2190	0.00715507	2.84077	Up
Slfn10-ps	ENSMUSG00000072621	schlafen 10, pseudogene	11	82918956	82930868	11912	0.00735032	5.68465	Up
4930547M16Rik	ENSMUSG00000097890	RIKEN cDNA 4930547M16 gene	10	39775325	39783927	8602	0.00774897	7.79732	Up
Rbx1	ENSMUSG00000022400	ring-box 1	15	81350497	81360570	10073	0.00777544	1.4553	Up
H2-T10	ENSMUSG00000079491	histocompatibility 2, T region locus 10	17	36426768	36432357	5589	0.00783058	2.19585	Up
Gm26789	ENSMUSG00000096991	predicted gene, 26789	10	63128065	63131572	3507	0.00793352	7.61978	Up
Rec8	ENSMUSG00000002324	REC8 meiotic recombination protein	14	55855494	55862852	7358	0.00797608	7.61202	Up
Gm2253	ENSMUSG00000110244	predicted gene 2253	8	79330923	79331336	413	0.00859831	7.58458	Up
Tuba1b	ENSMUSG00000023004	tubulin, alpha 1B	15	98829306	98832446	3140	0.00874675	2.88634	Up
Gm11560	ENSMUSG00000086688	predicted gene 11560	11	99822988	99823935	947	0.00884278	1.81319	Up
Cyr61	ENSMUSG00000028195	cysteine rich protein 61	3	154163800	154166836	3036	0.00891043	1.83096	Up
Kcnb2	ENSMUSG00000092083	potassium voltage gated channel, Shab-related subfamily, member 2	1	15357478	15793974	436496	0.00902698	6.69037	Up
Bms1	ENSMUSG00000030138	BMS1, ribosome biogenesis factor	6	118360342	118396435	36093	0.00910064	1.12331	Up
Cbx8	ENSMUSG00000025578	chromobox 8	11	118927131	118931795	4664	0.00932721	2.07554	Up
Cd248	ENSMUSG00000056481	CD248 antigen, endosialin	19	5118106	5120710	2604	0.00939694	5.57842	Up
Rasgrp4	ENSMUSG00000030589	RAS guanyl releasing protein 4	7	28834276	28853386	19110	0.00957216	4.52476	Up
Srcin1	ENSMUSG00000038453	SRC kinase signaling inhibitor 1	11	97400166	97467012	66846	0.00960837	3.72794	Up
Mblac1	ENSMUSG00000049285	metallo-beta-lactamase domain containing 1	5	138192576	138193883	1307	0.00966932	5.88971	Up
Tanc2	ENSMUSG00000053580	tetratricopeptide repeat, ankyrin repeat and coiled-coil containing 2	11	105480812	105820130	339318	0.00969876	1.83099	Up
Cndp2	ENSMUSG00000024644	CNDP dipeptidase 2 (metallopeptidase M20 family)	18	84685590	84703827	18237	0.00969965	1.21125	Up
Lamtor1	ENSMUSG00000030842	late endosomal/lysosomal adaptor, MAPK and MTOR activator 1	7	101555111	101575882	20771	0.00993282	1.18562	Up
Zik1	ENSMUSG00000030393	zinc finger protein interacting with K protein 1	7	10221156	10229321	8165	0.0100134	3.0605	Up
Gm42814	ENSMUSG00000106568	predicted gene 42814	3	88336243	88336702	459	0.0100684	7.63769	Up
Col6a6	ENSMUSG00000043719	collagen, type VI, alpha 6	9	105565008	105705359	140351	0.0100751	2.26775	Up
Mex3a	ENSMUSG00000074480	mex3 RNA binding family member A	3	88439702	88448703	9001	0.0101847	7.47825	Up
Mapk15	ENSMUSG00000063704	mitogen-activated protein kinase 15	15	75865618	75871003	5385	0.0102224	2.97659	Up
Cd55	ENSMUSG00000026399	CD55 molecule, decay accelerating factor for complement	1	130366764	130390481	23717	0.0103328	1.14758	Up
Mir3058	ENSMUSG00000092867	microRNA 3058	10	95395093	95395183	90	0.0105233	5.00956	Up
Plin2	ENSMUSG00000028494	perilipin 2	4	86566623	86588297	21674	0.0107349	1.24792	Up
Gm6611	ENSMUSG00000091997	predicted gene 6611	16	32743588	32744859	1271	0.0108897	2.91664	Up
Krt8	ENSMUSG00000049382	keratin 8	15	101905133	101912917	7784	0.0109877	1.95931	Up
Ung	ENSMUSG00000029591	uracil DNA glycosylase	5	114268447	114277384	8937	0.0110105	1.69261	Up
Wdr5	ENSMUSG00000026917	WD repeat domain 5	2	27405169	27426547	21378	0.0110345	1.0111	Up
Thbd	ENSMUSG00000074743	thrombomodulin	2	148246386	148250108	3722	0.0110417	2.1325	Up
Cenpw	ENSMUSG00000075266	centromere protein W	10	30070565	30076556	5991	0.011072	6.60954	Up
Gm37376	ENSMUSG00000102349	predicted gene, 37376	19	5851969	5852421	452	0.01132	2.75927	Up
Krt14	ENSMUSG00000045545	keratin 14	11	100093988	100098374	4386	0.0113616	4.59314	Up
Lrrc51	ENSMUSG00000064307	leucine rich repeat containing 51	7	101562191	101583102	20911	0.011772	6.79153	Up
Mir5620	ENSMUSG00000093599	microRNA 5620	7	7301890	7301945	55	0.0118494	6.64502	Up
AC122828.2	ENSMUSG00000113842	predicted gene, 48138	13	96692740	96695619	2879	0.0119472	6.04817	Up
Synpo	ENSMUSG00000043079	synaptopodin	18	60727045	60793214	66169	0.0126279	1.81504	Up
Timp1	ENSMUSG00000001131	tissue inhibitor of metalloproteinase 1	X	20736405	20740974	4569	0.0126448	6.23174	Up
Pcdhgb8	ENSMUSG00000103081	protocadherin gamma subfamily B, 8	18	37894854	37974923	80069	0.0129261	3.593	Up
Acacb	ENSMUSG00000042010	acetyl-Coenzyme A carboxylase beta	5	114284596	114388822	104226	0.0129625	1.05747	Up
Gm46436	ENSMUSG00000113379	predicted gene, 46436	13	96713138	96714431	1293	0.0130437	3.62632	Up
Fkbp10	ENSMUSG00000001555	FK506 binding protein 10	11	100306523	100315650	9127	0.0131166	4.09747	Up
Cd300lf	ENSMUSG00000047798	CD300 molecule like family member F	11	115007040	115024818	17778	0.0133416	2.07649	Up
Chrdl2	ENSMUSG00000030732	chordin-like 2	7	99655379	99683935	28556	0.0139342	7.32271	Up
Gm23037	ENSMUSG00000065808	predicted gene, 23037	17	49514896	49515219	323	0.0141051	7.52681	Up
Mfsd2b	ENSMUSG00000037336	major facilitator superfamily domain containing 2B	12	4912440	4924359	11919	0.0142356	7.32257	Up
Gm11633	ENSMUSG00000082715	predicted gene 11633	11	97859618	97860061	443	0.0142494	5.97335	Up
Sema3g	ENSMUSG00000021904	sema domain, immunoglobulin domain (Ig), short basic domain, secreted, (semaphorin) 3G	14	30939817	30952309	12492	0.0142698	6.83255	Up
Gemin2	ENSMUSG00000060121	gem nuclear organelle associated protein 2	12	59060179	59075256	15077	0.0146069	1.33512	Up
3110035E14Rik	ENSMUSG00000067879	RIKEN cDNA 3110035E14 gene	1	7169045	7197693	28648	0.0146475	7.36827	Up
Wnk4	ENSMUSG00000035112	WNK lysine deficient protein kinase 4	11	101151393	101168235	16842	0.0149436	2.6952	Up
Snora73a	ENSMUSG00000064387	small nucleolar RNA, H/ACA box 73a	4	132080086	132080290	204	0.015008	7.44536	Up
Gm9047	ENSMUSG00000090685	predicted gene 9047	6	28050237	28052265	2028	0.0150672	7.35191	Up
Rasgrf2	ENSMUSG00000021708	RAS protein-specific guanine nucleotide-releasing factor 2	13	92028519	92268164	239645	0.0154813	3.1259	Up
Uts2	ENSMUSG00000028963	urotensin 2	4	151081554	151086267	4713	0.0155099	7.33607	Up
Jakmip3	ENSMUSG00000056856	janus kinase and microtubule interacting protein 3	7	138542459	138663892	121433	0.0155268	7.3425	Up
Camk2n2	ENSMUSG00000051146	calcium/calmodulin-dependent protein kinase II inhibitor 2	16	20437965	20440037	2072	0.015584	3.18424	Up
Fabp7	ENSMUSG00000019874	fatty acid binding protein 7, brain	10	57660977	57664546	3569	0.0157779	2.91208	Up
Tagln	ENSMUSG00000032085	transgelin	9	45840917	45847356	6439	0.0158341	3.2783	Up
Gm6254	ENSMUSG00000066538	predicted gene 6254	14	122355350	122356421	1071	0.0159772	4.01135	Up
Hcar2	ENSMUSG00000045502	hydroxycarboxylic acid receptor 2	5	124001633	124003562	1929	0.0162663	7.2545	Up
Gm37062	ENSMUSG00000103804	predicted gene, 37062	1	38115376	38116386	1010	0.0166807	7.29654	Up
Rpl21-ps3	ENSMUSG00000060566	ribosomal protein L21, pseudogene 3	12	59140841	59141323	482	0.0167813	5.67441	Up
Gm28800	ENSMUSG00000099760	predicted gene 28800	1	127887253	127895189	7936	0.0169578	7.30212	Up
Gm15601	ENSMUSG00000085913	predicted gene 15601	14	45801291	45835969	34678	0.0169948	6.90252	Up
Gm44542	ENSMUSG00000109040	predicted gene 44542	8	9263097	9267410	4313	0.017012	7.54031	Up
Jam2	ENSMUSG00000053062	junction adhesion molecule 2	16	84571011	84622816	51805	0.0171666	1.53356	Up
Adrb1	ENSMUSG00000035283	adrenergic receptor, beta 1	19	56710631	56721545	10914	0.0172172	7.27502	Up
Gm36908	ENSMUSG00000112630	predicted gene, 36908	10	25491530	25497461	5931	0.0173766	7.42027	Up
Col12a1	ENSMUSG00000032332	collagen, type XII, alpha 1	9	79506273	79626113	119840	0.0173803	2.20923	Up
Cavin3	ENSMUSG00000037060	caveolae associated 3	7	105129290	105131507	2217	0.017403	7.22532	Up
1700120C14Rik	ENSMUSG00000100599	RIKEN cDNA 1700120C14 gene	15	99147392	99159925	12533	0.0175234	7.21881	Up
Sema6b	ENSMUSG00000001227	sema domain, transmembrane domain (TM), and cytoplasmic domain, (semaphorin) 6B	17	56430085	56447343	17258	0.0176868	1.59598	Up
Gm5846	ENSMUSG00000104309	predicted gene 5846	3	49335782	49337195	1413	0.0177	2.64373	Up
Col1a1	ENSMUSG00000001506	collagen, type I, alpha 1	11	94827050	94843868	16818	0.0177709	2.32665	Up
Tnfrsf25	ENSMUSG00000024793	tumor necrosis factor receptor superfamily, member 25	4	152200391	152204576	4185	0.0180558	6.71329	Up
Zfpl1	ENSMUSG00000024792	zinc finger like protein 1	19	6130792	6134986	4194	0.0182775	1.47441	Up
Gm22118	ENSMUSG00000093334	predicted gene, 22118	13	108283570	108283737	167	0.0184825	7.43958	Up
Spag5	ENSMUSG00000002055	sperm associated antigen 5	11	78192355	78213283	20928	0.0185321	5.32844	Up
Actg1	ENSMUSG00000062825	actin, gamma, cytoplasmic 1	11	120236516	120239368	2852	0.0186589	2.11349	Up
Zfp958	ENSMUSG00000058748	zinc finger protein 958	8	4663167	4680231	17064	0.0187424	1.60796	Up
Gm15998	ENSMUSG00000086389	predicted gene 15998	3	89222746	89226214	3468	0.0187928	3.38709	Up
Mthfd2	ENSMUSG00000005667	methylenetetrahydrofolate dehydrogenase (NAD+ dependent), methenyltetrahydrofolate cyclohydrolase	6	83282673	83302890	20217	0.0189657	3.01226	Up
AC115037.1	ENSMUSG00000113165	predicted gene, 47863	12	85643793	85645965	2172	0.0193672	7.26823	Up
Gm9670	ENSMUSG00000082383	predicted gene 9670	X	102550418	102551195	777	0.0194106	3.57897	Up
Pi4k2b	ENSMUSG00000029186	phosphatidylinositol 4-kinase type 2 beta	5	52898916	52926682	27766	0.0194468	1.01924	Up
Gm26508	ENSMUSG00000097614	predicted gene, 26508	11	127192799	127197091	4292	0.0194769	3.54678	Up
Acer2	ENSMUSG00000038007	alkaline ceramidase 2	4	86792633	86853059	60426	0.019594	1.12288	Up
Sult4a1	ENSMUSG00000018865	sulfotransferase family 4A, member 1	15	83960298	83989955	29657	0.0196924	7.16781	Up
Lmna	ENSMUSG00000028063	lamin A	3	88387454	88417263	29809	0.0197366	1.27594	Up
C330002G04Rik	ENSMUSG00000097930	RIKEN cDNA C330002G04 gene	19	22955594	23053288	97694	0.0197977	7.27812	Up
Mgat4b	ENSMUSG00000036620	mannoside acetylglucosaminyltransferase 4, isoenzyme B	11	50101717	50125930	24213	0.0198016	1.00385	Up
Tmod3	ENSMUSG00000058587	tropomodulin 3	9	75404989	75466939	61950	0.0198881	1.08705	Up
Nes	ENSMUSG00000004891	nestin	3	87878385	87887758	9373	0.0198905	3.01095	Up
Cst7	ENSMUSG00000068129	cystatin F (leukocystatin)	2	150412335	150420864	8529	0.020389	7.24216	Up
Vmo1	ENSMUSG00000020830	vitelline membrane outer layer 1 homolog (chicken)	11	70404342	70405442	1100	0.02039	5.83292	Up
Sprr1b	ENSMUSG00000048455	small proline-rich protein 1B	3	92344116	92346096	1980	0.0205248	7.20364	Up
Inhba	ENSMUSG00000041324	inhibin beta-A	13	16186436	16206206	19770	0.0205472	1.37812	Up
Zfp692	ENSMUSG00000037243	zinc finger protein 692	11	58197895	58205453	7558	0.0206647	1.74486	Up
Gfod2	ENSMUSG00000013150	glucose-fructose oxidoreductase domain containing 2	8	106440486	106485296	44810	0.0209309	1.94064	Up
Ren1	ENSMUSG00000070645	renin 1 structural	1	133278248	133288063	9815	0.0212841	2.37314	Up
Hspa14	ENSMUSG00000109865	heat shock protein 14	2	3489887	3513851	23964	0.0217663	1.33237	Up
Hmga1b	ENSMUSG00000078249	high mobility group AT-hook 1B	11	120653620	120655245	1625	0.0219852	1.27411	Up
Tmprss11f	ENSMUSG00000048764	transmembrane protease, serine 11f	5	86669757	86780283	110526	0.0224253	7.10513	Up
Sik1	ENSMUSG00000024042	salt inducible kinase 1	17	32063224	32074778	11554	0.0225053	1.10713	Up
Chrnb2	ENSMUSG00000027950	cholinergic receptor, nicotinic, beta polypeptide 2 (neuronal)	3	89653502	89671939	18437	0.0228113	4.538	Up
Ccdc102a	ENSMUSG00000063605	coiled-coil domain containing 102A	8	95629497	95644726	15229	0.0229014	6.56622	Up
Gm36940	ENSMUSG00000102419	predicted gene, 36940	9	56321315	56323350	2035	0.0231829	1.81362	Up
Fbxl2	ENSMUSG00000032507	F-box and leucine-rich repeat protein 2	9	113792705	113875259	82554	0.0233044	4.32747	Up
Smn1	ENSMUSG00000021645	survival motor neuron 1	13	100261360	100274198	12838	0.023356	1.87165	Up
Oxct2b	ENSMUSG00000076438	3-oxoacid CoA transferase 2B	4	123010059	123011793	1734	0.0233673	7.08905	Up
Serinc5	ENSMUSG00000021703	serine incorporator 5	13	92747599	92848455	100856	0.0233789	1.2635	Up
4930579G18Rik	ENSMUSG00000040840	RIKEN cDNA 4930579G18 gene	14	54887968	54892064	4096	0.0234639	5.96139	Up
L3mbtl2	ENSMUSG00000022394	L3MBTL2 polycomb repressive complex 1 subunit	15	81548090	81572516	24426	0.0235326	1.16488	Up
Creb5	ENSMUSG00000053007	cAMP responsive element binding protein 5	6	53264255	53677361	413106	0.0237945	2.11576	Up
Lyrm7	ENSMUSG00000020268	LYR motif containing 7	11	54717692	54751742	34050	0.0238763	2.56624	Up
Pcdhga2	ENSMUSG00000103332	protocadherin gamma subfamily A, 2	18	37802006	37974923	172917	0.0239	6.29277	Up
Efhd2	ENSMUSG00000040659	EF hand domain containing 2	4	141585453	141602231	16778	0.0240258	1.31173	Up
Mcrs1	ENSMUSG00000037570	microspherule protein 1	15	99140698	99149842	9144	0.0241088	1.51272	Up
Tmc7	ENSMUSG00000042246	transmembrane channel-like gene family 7	7	118135064	118183959	48895	0.0244045	1.6621	Up
Tubb6	ENSMUSG00000001473	tubulin, beta 6 class V	18	67523787	67535819	12032	0.0246042	2.26885	Up
Rnps1-ps	ENSMUSG00000096403	RNA binding protein with serine rich domain 1, pseudogene	6	7982541	7983383	842	0.0247256	1.55068	Up
Foxs1	ENSMUSG00000074676	forkhead box S1	2	152773818	152775128	1310	0.0250482	5.84928	Up
Gm5037	ENSMUSG00000108628	predicted gene 5037	7	95561976	95562593	617	0.0251304	19.7813	Up
4930455H04Rik	ENSMUSG00000080907	RIKEN cDNA 4930455H04 gene	3	116761916	116778055	16139	0.0252128	6.2691	Up
Cdkn1c	ENSMUSG00000037664	cyclin-dependent kinase inhibitor 1C (P57)	7	143012076	143014787	2711	0.0252664	5.52491	Up
Gm12715	ENSMUSG00000059195	predicted gene 12715	4	103420599	103421726	1127	0.0252861	2.313	Up
Gm24597	ENSMUSG00000084452	predicted gene, 24597	13	95891646	95891945	299	0.0254729	6.63448	Up
Cox10	ENSMUSG00000042148	heme A:farnesyltransferase cytochrome c oxidase assembly factor 10	11	63853453	63970294	116841	0.0258025	1.11853	Up
Kif26a	ENSMUSG00000021294	kinesin family member 26A	12	112112642	112148181	35539	0.0259324	3.2471	Up
Cd200	ENSMUSG00000022661	CD200 antigen	16	45202498	45229416	26918	0.0260086	4.34061	Up
Pkmyt1	ENSMUSG00000023908	protein kinase, membrane associated tyrosine/threonine 1	17	23945310	23955709	10399	0.0261496	7.03023	Up
Gm5499	ENSMUSG00000071035	predicted pseudogene 5499	17	87385699	87386583	884	0.0265606	2.50028	Up
Gzmm	ENSMUSG00000054206	granzyme M (lymphocyte met-ase 1)	10	79524854	79531095	6241	0.0266244	6.83508	Up
Rhoj	ENSMUSG00000046768	ras homolog family member J	12	75355096	75448230	93134	0.0268412	1.97774	Up
Adamts9	ENSMUSG00000030022	a disintegrin-like and metallopeptidase (reprolysin type) with thrombospondin type 1 motif, 9	6	92749680	92920473	170793	0.0269977	1.75992	Up
1700011H14Rik	ENSMUSG00000021850	RIKEN cDNA 1700011H14 gene	14	44894693	44913767	19074	0.027735	6.15817	Up
Tmem26	ENSMUSG00000060044	transmembrane protein 26	10	68559476	68618480	59004	0.0278664	2.65686	Up
Ywhah	ENSMUSG00000018965	tyrosine 3-monooxygenase/tryptophan 5-monooxygenase activation protein, eta polypeptide	5	33176160	33185310	9150	0.0279491	1.14567	Up
Srf	ENSMUSG00000015605	serum response factor	17	46859255	46867101	7846	0.027981	1.30686	Up
Gm2885	ENSMUSG00000097103	predicted gene 2885	17	4238868	4268477	29609	0.0281909	7.0169	Up
AC158605.3	ENSMUSG00000112847	predicted gene, 47573	10	82000081	82002618	2537	0.0282108	7.04396	Up
A430110L20Rik	ENSMUSG00000054135	RIKEN cDNA A430110L20 gene	1	181053551	181056063	2512	0.0282258	3.50743	Up
Gm8784	ENSMUSG00000113936	predicted gene 8784	13	9273573	9275007	1434	0.0282398	3.91236	Up
Agpat5	ENSMUSG00000031467	1-acylglycerol-3-phosphate O-acyltransferase 5 (lysophosphatidic acid acyltransferase, epsilon)	8	18896293	18941377	45084	0.0284051	1.76324	Up
Map3k8	ENSMUSG00000024235	mitogen-activated protein kinase kinase kinase 8	18	4331327	4353015	21688	0.0285615	1.37143	Up
Gm3793	ENSMUSG00000108260	predicted gene 3793	6	56882896	56883567	671	0.0285765	6.99714	Up
Cd68	ENSMUSG00000018774	CD68 antigen	11	69555039	69556979	1940	0.0286222	1.9935	Up
Armc7	ENSMUSG00000057219	armadillo repeat containing 7	11	115366493	115381293	14800	0.0290024	3.15723	Up
Med27	ENSMUSG00000026799	mediator complex subunit 27	2	29236831	29414805	177974	0.0290095	2.23327	Up
Efcab9	ENSMUSG00000044056	EF-hand calcium binding domain 9	11	32472751	32482081	9330	0.0290118	7.02748	Up
Tmem246	ENSMUSG00000039611	transmembrane protein 246	4	47706322	47719700	13378	0.0290353	7.02779	Up
Mak16	ENSMUSG00000031578	MAK16 homolog	8	31649491	31658792	9301	0.0290848	1.32467	Up
Gm7435	ENSMUSG00000111662	predicted gene 7435	9	55845536	55859693	14157	0.0292162	5.76946	Up
Abl2	ENSMUSG00000026596	v-abl Abelson murine leukemia viral oncogene 2 (arg, Abelson-related gene)	1	156386356	156477138	90782	0.0292449	1.0679	Up
Gm5904	ENSMUSG00000109894	predicted gene 5904	7	136258938	136259802	864	0.0292646	5.82965	Up
Syt17	ENSMUSG00000058420	synaptotagmin XVII	7	117979940	118047445	67505	0.0293338	6.97391	Up
Ndrg1	ENSMUSG00000005125	N-myc downstream regulated gene 1	15	66801167	66841489	40322	0.0293567	2.02879	Up
Tarbp1	ENSMUSG00000090290	TAR RNA binding protein 1	8	127152068	127201804	49736	0.0294034	1.214	Up
Ptpn9	ENSMUSG00000032290	protein tyrosine phosphatase, non-receptor type 9	9	56902207	56970091	67884	0.0294474	1.27414	Up
Snrpd1	ENSMUSG00000002477	small nuclear ribonucleoprotein D1	18	10617775	10642079	24304	0.0295521	1.18838	Up
Ranbp1	ENSMUSG00000005732	RAN binding protein 1	16	18057648	18066596	8948	0.0296859	1.16991	Up
AC160637.1	ENSMUSG00000111394	predicted gene, 49759	9	59580097	59583983	3886	0.0297012	2.92051	Up
Sox11	ENSMUSG00000063632	SRY (sex determining region Y)-box 11	12	27384263	27392573	8310	0.029714	6.96992	Up
Snrpe	ENSMUSG00000090553	small nuclear ribonucleoprotein E	1	133531609	133538029	6420	0.030035	1.50883	Up
Ppp1r2-ps2	ENSMUSG00000099662	protein phosphatase 1, regulatory (inhibitor) subunit 2, pseudogene 2	6	90882801	90883435	634	0.0301002	3.11827	Up
AC131187.2	ENSMUSG00000114733	predicted gene 4815	13	98750009	98751002	993	0.0302136	2.37856	Up
Gm42843	ENSMUSG00000105293	predicted gene 42843	3	56071375	56074990	3615	0.0302844	4.68844	Up
2610002M06Rik	ENSMUSG00000031242	RIKEN cDNA 2610002M06 gene	X	106826357	106859940	33583	0.0303008	1.10244	Up
Gclc	ENSMUSG00000032350	glutamate-cysteine ligase, catalytic subunit	9	77661817	77701767	39950	0.0304329	1.1729	Up
Dnmt1	ENSMUSG00000004099	DNA methyltransferase (cytosine-5) 1	9	20818505	20871184	52679	0.0308345	1.14134	Up
Maats1	ENSMUSG00000022805	MYCBP-associated, testis expressed 1	16	37653107	37706806	53699	0.0308467	6.95034	Up
Ankrd26	ENSMUSG00000007827	ankyrin repeat domain 26	6	118478269	118539187	60918	0.0308696	1.43367	Up
Dhx35	ENSMUSG00000027655	DEAH (Asp-Glu-Ala-His) box polypeptide 35	2	158636727	158700134	63407	0.0310128	1.36616	Up
Slc4a1ap	ENSMUSG00000029141	solute carrier family 4 (anion exchanger), member 1, adaptor protein	5	31684339	31714276	29937	0.0310182	1.01849	Up
Lox	ENSMUSG00000024529	lysyl oxidase	18	52649139	52662939	13800	0.0314843	3.92224	Up
Gm15441	ENSMUSG00000074398	predicted gene 15441	3	96463081	96474117	11036	0.0320645	1.83243	Up
E2f1	ENSMUSG00000027490	E2F transcription factor 1	2	154401327	154411812	10485	0.0321489	2.86944	Up
Gm40055	ENSMUSG00000105003	predicted gene, 40055	3	57861076	57865646	4570	0.0321755	7.03906	Up
Ctnnal1	ENSMUSG00000038816	catenin (cadherin associated protein), alpha-like 1	4	56810935	56865188	54253	0.0322531	1.30711	Up
Gm4811	ENSMUSG00000113263	predicted gene 4811	13	65075756	65076975	1219	0.0322694	2.76584	Up
Eaf1	ENSMUSG00000021890	ELL associated factor 1	14	31216356	31231815	15459	0.0323882	1.15185	Up
Tubb4b	ENSMUSG00000036752	tubulin, beta 4B class IVB	2	25112172	25114714	2542	0.0326899	1.01492	Up
Ubl4a	ENSMUSG00000015290	ubiquitin-like 4A	X	73409324	73416824	7500	0.0327485	1.39707	Up
Drp2	ENSMUSG00000000223	dystrophin related protein 2	X	133305300	133357322	52022	0.0331817	6.95482	Up
2700046G09Rik	ENSMUSG00000097787	RIKEN cDNA 2700046G09 gene	19	32366616	32368590	1974	0.0332421	4.59149	Up
Fastkd5	ENSMUSG00000079043	FAST kinase domains 5	2	130455760	130471947	16187	0.033926	1.779	Up
4833422C13Rik	ENSMUSG00000074782	RIKEN cDNA 4833422C13 gene	13	91849784	91889991	40207	0.0339953	2.16954	Up
Gm19144	ENSMUSG00000113898	predicted gene, 19144	12	70017160	70019569	2409	0.0342722	6.68841	Up
Gm44698	ENSMUSG00000109366	predicted gene 44698	7	19067054	19071580	4526	0.0344044	6.90407	Up
Slc16a13	ENSMUSG00000044367	solute carrier family 16 (monocarboxylic acid transporters), member 13	11	70107615	70111890	4275	0.0345838	2.34824	Up
Gm38034	ENSMUSG00000102844	predicted gene, 38034	3	52189662	52191730	2068	0.0346789	1.72936	Up
Gm19653	ENSMUSG00000108185	predicted gene, 19653	6	97426711	97428447	1736	0.0346818	6.9792	Up
Gm9353	ENSMUSG00000106619	predicted gene 9353	3	121043783	121044386	603	0.0348356	1.66739	Up
AC140299.1	ENSMUSG00000112571	predicted gene, 48207	10	105368845	105370354	1509	0.0348761	2.37153	Up
Wdr73	ENSMUSG00000025722	WD repeat domain 73	7	80540471	80551017	10546	0.0348955	1.22912	Up
Gm12042	ENSMUSG00000084048	predicted gene 12042	11	21245560	21245860	300	0.0350168	6.88645	Up
Btg3	ENSMUSG00000022863	BTG anti-proliferation factor 3	16	78129525	78174080	44555	0.0350948	3.027	Up
mt-Tq	ENSMUSG00000064343	mitochondrially encoded tRNA glutamine	MT	3772	3842	70	0.0351756	2.95243	Up
Gm26690	ENSMUSG00000097751	predicted gene, 26690	7	137527911	137530221	2310	0.0356707	6.9038	Up
Gm13073	ENSMUSG00000084807	predicted gene 13073	4	149864481	149865171	690	0.0358404	6.87293	Up
Frmd6	ENSMUSG00000048285	FERM domain containing 6	12	70872288	70949008	76720	0.035968	1.50187	Up
Snx8	ENSMUSG00000029560	sorting nexin 8	5	140326054	140375017	48963	0.036104	1.09231	Up
Rpgr	ENSMUSG00000031174	retinitis pigmentosa GTPase regulator	X	9939860	10083159	143299	0.0366147	1.61499	Up
Flna	ENSMUSG00000031328	filamin, alpha	X	73267067	73293426	26359	0.0367518	1.53748	Up
AC116503.1	ENSMUSG00000111282	predicted gene, 47528	9	46151139	46153330	2191	0.0370792	1.37954	Up
Rapgef3	ENSMUSG00000022469	Rap guanine nucleotide exchange factor (GEF) 3	15	97642651	97665853	23202	0.0371328	1.96516	Up
Jph2	ENSMUSG00000017817	junctophilin 2	2	163178162	163239913	61751	0.037218	6.84979	Up
AC163667.1	ENSMUSG00000114771	predicted gene, 49064	13	67375061	67378033	2972	0.037237	6.40992	Up
Stx11	ENSMUSG00000039232	syntaxin 11	10	12813953	12840042	26089	0.0375761	6.98989	Up
Tigar	ENSMUSG00000038028	Trp53 induced glycolysis regulatory phosphatase	6	127062079	127086520	24441	0.0376157	1.45088	Up
1700030C10Rik	ENSMUSG00000099759	RIKEN cDNA 1700030C10 gene	12	20854382	20865780	11398	0.0376293	5.50777	Up
Hat1	ENSMUSG00000027018	histone aminotransferase 1	2	71219302	71271966	52664	0.0376327	1.98113	Up
Gm26538	ENSMUSG00000097507	predicted gene, 26538	18	34305060	34311599	6539	0.0376462	6.84236	Up
Plscr1	ENSMUSG00000032369	phospholipid scramblase 1	9	92131803	92154331	22528	0.0377515	2.02072	Up
Rsad2	ENSMUSG00000020641	radical S-adenosyl methionine domain containing 2	12	26492745	26506451	13706	0.0379036	1.4195	Up
Rps6kl1	ENSMUSG00000019235	ribosomal protein S6 kinase-like 1	12	85182023	85198038	16015	0.0379108	2.92883	Up
Fam118b	ENSMUSG00000050471	family with sequence similarity 118, member B	9	35128261	35179101	50840	0.0379607	1.48826	Up
Napepld	ENSMUSG00000044968	N-acyl phosphatidylethanolamine phospholipase D	5	21867899	21906394	38495	0.0380012	2.9429	Up
Dlx1	ENSMUSG00000041911	distal-less homeobox 1	2	71358457	71364325	5868	0.0382883	5.68487	Up
Gm37860	ENSMUSG00000103763	predicted gene, 37860	1	165295069	165296102	1033	0.0383196	3.53168	Up
Cdh1	ENSMUSG00000000303	cadherin 1	8	107329983	107396878	66895	0.0386621	1.51245	Up
Medag	ENSMUSG00000029659	mesenteric estrogen dependent adipogenesis	5	149335214	149355188	19974	0.0387525	6.87794	Up
Gm16302	ENSMUSG00000090023	predicted gene 16302	9	14756909	14759131	2222	0.038753	6.84011	Up
Pcdhga6	ENSMUSG00000103793	protocadherin gamma subfamily A, 6	18	37840092	37974926	134834	0.0387958	5.39676	Up
Entpd6	ENSMUSG00000033068	ectonucleoside triphosphate diphosphohydrolase 6	2	150590962	150613595	22633	0.0388496	1.61084	Up
Uxs1	ENSMUSG00000057363	UDP-glucuronate decarboxylase 1	1	43786126	43866960	80834	0.0388613	1.01249	Up
Jun	ENSMUSG00000052684	jun proto-oncogene	4	94937271	94940459	3188	0.0389907	1.00839	Up
Klhl41	ENSMUSG00000075307	kelch-like 41	2	69500464	69514574	14110	0.0389972	6.8637	Up
Gm15903	ENSMUSG00000086916	predicted gene 15903	5	129804110	129808753	4643	0.0391361	1.6406	Up
Ccr9	ENSMUSG00000029530	chemokine (C-C motif) receptor 9	9	123507504	123613395	105891	0.0392057	4.38412	Up
D1Ertd622e	ENSMUSG00000044768	DNA segment, Chr 1, ERATO Doi 622, expressed	1	103313860	103372567	58707	0.0393782	1.03088	Up
Peg10	ENSMUSG00000092035	paternally expressed 10	6	4747306	4760517	13211	0.0395493	2.33487	Up
Pofut2	ENSMUSG00000020260	protein O-fucosyltransferase 2	10	77095052	77105409	10357	0.0396753	1.17527	Up
Sipa1	ENSMUSG00000056917	signal-induced proliferation associated gene 1	19	5701213	5713735	12522	0.0397967	1.46759	Up
Gm4275	ENSMUSG00000099422	predicted gene 4275	7	130125200	130131231	6031	0.0399583	6.85065	Up
Zfp992	ENSMUSG00000070605	zinc finger protein 992	4	146533480	146554749	21269	0.0402386	5.29943	Up
Tnnt3	ENSMUSG00000061723	troponin T3, skeletal, fast	7	142052573	142069746	17173	0.0403929	6.98854	Up
Ap3s1-ps2	ENSMUSG00000094257	adaptor-related protein complex 3, sigma 1 subunit, pseudogene 2	8	95131839	95132417	578	0.0405692	3.03228	Up
Oxnad1	ENSMUSG00000021906	oxidoreductase NAD-binding domain containing 1	14	31807331	31825159	17828	0.0405828	1.13739	Up
Vsig10l	ENSMUSG00000070604	V-set and immunoglobulin domain containing 10 like	7	43112575	43121443	8868	0.0406633	1.8259	Up
Tmem17	ENSMUSG00000049904	transmembrane protein 17	11	22462088	22469234	7146	0.0407216	4.75767	Up
Itpa	ENSMUSG00000074797	inosine triphosphatase (nucleoside triphosphate pyrophosphatase)	2	130509530	130523534	14004	0.0408684	1.33385	Up
Cnn2	ENSMUSG00000004665	calponin 2	10	79824418	79831896	7478	0.0409731	1.43934	Up
Gm27805	ENSMUSG00000099155	predicted gene, 27805	2	31543695	31543773	78	0.0412888	6.36054	Up
Nudt12os	ENSMUSG00000086594	nudix (nucleoside diphosphate linked moiety X)-type motif 12, opposite strand	17	59303246	59331976	28730	0.0413002	6.83443	Up
Cidec	ENSMUSG00000030278	cell death-inducing DFFA-like effector c	6	113401595	113412721	11126	0.0413498	1.82913	Up
Gm44801	ENSMUSG00000109529	predicted gene 44801	8	9653823	9655882	2059	0.041429	6.10403	Up
Gm12971	ENSMUSG00000087449	predicted gene 12971	4	130485874	130489690	3816	0.0416004	6.40588	Up
Dok2	ENSMUSG00000022102	docking protein 2	14	71003476	71015935	12459	0.0416092	3.49543	Up
Fam83e	ENSMUSG00000054161	family with sequence similarity 83, member E	7	45370636	45378916	8280	0.0416526	6.78801	Up
Gm10447	ENSMUSG00000072963	predicted gene 10447	11	53345631	53347937	2306	0.0420634	2.69162	Up
Cers5	ENSMUSG00000023021	ceramide synthase 5	15	99632762	99670766	38004	0.0422069	2.8662	Up
2810408I11Rik	ENSMUSG00000087213	RIKEN cDNA 2810408I11 gene	1	64719030	64729818	10788	0.0423658	5.95103	Up
Col4a1	ENSMUSG00000031502	collagen, type IV, alpha 1	8	11248423	11362826	114403	0.0425182	1.23763	Up
Cntnap1	ENSMUSG00000017167	contactin associated protein-like 1	11	101061349	101081550	20201	0.0427775	1.24683	Up
Zfp786	ENSMUSG00000051499	zinc finger protein 786	6	47796200	47807801	11601	0.0427912	6.34053	Up
Pgm1	ENSMUSG00000029171	phosphoglucomutase 1	5	66305526	66341363	35837	0.0428402	1.33763	Up
Armc9	ENSMUSG00000062590	armadillo repeat containing 9	1	86082502	86206006	123504	0.0428845	1.58563	Up
Gm13651	ENSMUSG00000081611	predicted gene 13651	2	77121675	77122784	1109	0.0432207	4.96823	Up
Col1a2	ENSMUSG00000029661	collagen, type I, alpha 2	6	4504814	4541544	36730	0.0437706	1.63931	Up
Usp54	ENSMUSG00000034235	ubiquitin specific peptidase 54	14	20598980	20691131	92151	0.0438057	1.32816	Up
Cdc6	ENSMUSG00000017499	cell division cycle 6	11	98798627	98814766	16139	0.0438918	5.90988	Up
Kif24	ENSMUSG00000028438	kinesin family member 24	4	41390745	41464887	74142	0.0442971	3.64451	Up
Gm38236	ENSMUSG00000103747	predicted gene, 38236	2	68736347	68739575	3228	0.0450405	2.3252	Up
Adamts2	ENSMUSG00000036545	a disintegrin-like and metallopeptidase (reprolysin type) with thrombospondin type 1 motif, 2	11	50492911	50698400	205489	0.0450516	1.95506	Up
Nkain1	ENSMUSG00000078532	Na+/K+ transporting ATPase interacting 1	4	130297197	130339644	42447	0.04516	6.40594	Up
Gm24644	ENSMUSG00000087739	predicted gene, 24644	2	103871014	103871152	138	0.0452199	6.78253	Up
Gm37962	ENSMUSG00000104392	predicted gene, 37962	9	100991004	100993037	2033	0.0452255	4.55483	Up
Gm16175	ENSMUSG00000087206	predicted gene 16175	7	19543534	19545797	2263	0.0455254	5.15005	Up
Mamstr	ENSMUSG00000042918	MEF2 activating motif and SAP domain containing transcriptional regulator	7	45289401	45295945	6544	0.0457843	6.82304	Up
Ugt2b37	ENSMUSG00000057425	UDP glucuronosyltransferase 2 family, polypeptide B37	5	87388352	87402663	14311	0.0458185	2.62288	Up
Gm8034	ENSMUSG00000094281	predicted gene 8034	19	6094721	6094852	131	0.0458993	6.07267	Up
Cd9	ENSMUSG00000030342	CD9 antigen	6	125437229	125471754	34525	0.0460738	1.6968	Up
Obscn	ENSMUSG00000061462	obscurin, cytoskeletal calmodulin and titin-interacting RhoGEF	11	58885082	59029996	144914	0.0463446	6.73382	Up
2310014F06Rik	ENSMUSG00000085945	RIKEN cDNA 2310014F06 gene	7	112211767	112279288	67521	0.0464507	6.73152	Up
Hoxa3	ENSMUSG00000079560	homeobox A3	6	52146042	52190316	44274	0.0465095	5.4763	Up
Tctex1d4	ENSMUSG00000047671	tctex1 domain containing 4	4	122638114	122640058	1944	0.0466107	6.25434	Up
Gm26203	ENSMUSG00000064845	predicted gene, 26203	1	191504833	191504946	113	0.0468604	6.08716	Up
Socs3	ENSMUSG00000053113	suppressor of cytokine signaling 3	11	117856905	117860873	3968	0.0469048	1.29438	Up
Mir1954	ENSMUSG00000093336	microRNA 1954	2	32542341	32542426	85	0.0469791	6.72218	Up
Tuba8	ENSMUSG00000030137	tubulin, alpha 8	6	121187655	121203813	16158	0.0469895	2.71243	Up
A230107N01Rik	ENSMUSG00000097292	RIKEN cDNA A230107N01 gene	13	84367700	84370294	2594	0.0473142	5.25034	Up
Gm15834	ENSMUSG00000085054	predicted gene 15834	1	58544307	58562389	18082	0.0474732	5.21072	Up
1700001J11Rik	ENSMUSG00000101963	RIKEN cDNA 1700001J11 gene	9	39961661	39964324	2663	0.0476367	6.50321	Up
Snord37	ENSMUSG00000064441	small nucleolar RNA, C/D box 37	10	81014784	81014847	63	0.0477231	5.44139	Up
B230319C09Rik	ENSMUSG00000051844	RIKEN cDNA B230319C09 gene	6	83418737	83425304	6567	0.0478347	5.93924	Up
Gm42815	ENSMUSG00000104686	predicted gene 42815	5	138617550	138619019	1469	0.0480266	6.76404	Up
Ecscr	ENSMUSG00000073599	endothelial cell surface expressed chemotaxis and apoptosis regulator	18	35846139	35855409	9270	0.048244	1.74937	Up
Spta1	ENSMUSG00000026532	spectrin alpha, erythrocytic 1	1	174000342	174076016	75674	0.0485186	6.70118	Up
Actb	ENSMUSG00000029580	actin, beta	5	142888870	142892509	3639	0.0488131	1.15693	Up
1500002F19Rik	ENSMUSG00000097595	RIKEN cDNA 1500002F19 gene	7	132476468	132532926	56458	0.0492616	5.17441	Up
Gm12713	ENSMUSG00000081811	predicted gene 12713	11	26359207	26360501	1294	0.0494053	6.23052	Up
Gm38252	ENSMUSG00000102786	predicted gene, 38252	3	51791697	51794312	2615	0.0494076	6.69171	Up
Slc11a1	ENSMUSG00000026177	solute carrier family 11 (proton-coupled divalent metal ion transporters), member 1	1	74414354	74425221	10867	0.0494272	1.20125	Up
Gm36423	ENSMUSG00000114138	predicted gene, 36423	13	9734262	9739580	5318	0.049675	2.98871	Up
Mfsd2a	ENSMUSG00000028655	major facilitator superfamily domain containing 2A	4	122840643	122854981	14338	0.0498967	1.28269	Up
Cyp2b9	ENSMUSG00000040660	cytochrome P450, family 2, subfamily b, polypeptide 9	7	25872836	25910086	37250	1.39e-12	-11.0542	Down
Slc5a2	ENSMUSG00000030781	solute carrier family 5 (sodium/glucose cotransporter), member 2	7	127864829	127871602	6773	3.95e-06	-8.57909	Down
Gbp10	ENSMUSG00000105096	guanylate-binding protein 10	5	105363565	105387399	23834	5.68e-06	-8.14184	Down
Nebl	ENSMUSG00000053702	nebulette	2	17348720	17736275	387555	3.49e-05	-9.35275	Down
Cyp46a1	ENSMUSG00000021259	cytochrome P450, family 46, subfamily a, polypeptide 1	12	108300640	108328493	27853	4.3e-05	-4.7759	Down
Trp53i13	ENSMUSG00000044328	transformation related protein 53 inducible protein 13	11	77398925	77406806	7881	4.81e-05	-7.59792	Down
Zap70	ENSMUSG00000026117	zeta-chain (TCR) associated protein kinase	1	36800879	36821899	21020	8.02e-05	-8.0891	Down
Nrxn2	ENSMUSG00000033768	neurexin II	19	6468761	6594199	125438	0.000108292	-6.51531	Down
Cfap300	ENSMUSG00000053070	cilia and flagella associated protein 300	9	8021673	8042824	21151	0.000109326	-6.32611	Down
Gm9001	ENSMUSG00000080824	predicted gene 9001	6	75759341	75759739	398	0.000110643	-7.40376	Down
Orm2	ENSMUSG00000061540	orosomucoid 2	4	63280686	63284115	3429	0.000113307	-3.13063	Down
1700012D14Rik	ENSMUSG00000110424	RIKEN cDNA 1700012D14 gene	7	110682271	110721891	39620	0.000122699	-4.59945	Down
Gm13607	ENSMUSG00000081257	predicted gene 13607	2	67912135	67912673	538	0.000125726	-8.03137	Down
Gdpd3	ENSMUSG00000030703	glycerophosphodiester phosphodiesterase domain containing 3	7	126365506	126374821	9315	0.000157924	-8.28807	Down
Aldh1a7	ENSMUSG00000024747	aldehyde dehydrogenase family 1, subfamily A7	19	20670317	20704926	34609	0.000165017	-1.38668	Down
Cxcl1	ENSMUSG00000029380	chemokine (C-X-C motif) ligand 1	5	91039100	91040974	1874	0.000189755	-1.78181	Down
Gm17168	ENSMUSG00000091390	predicted gene 17168	17	57348775	57354143	5368	0.000203221	-8.00596	Down
9030619P08Rik	ENSMUSG00000053168	RIKEN cDNA 9030619P08 gene	15	75299455	75303678	4223	0.000255	-8.29522	Down
Gm10916	ENSMUSG00000078125	predicted gene 10916	14	51006705	51007187	482	0.000359826	-7.79609	Down
Podxl2	ENSMUSG00000033152	podocalyxin-like 2	6	88819540	88852026	32486	0.000488708	-8.56046	Down
Gm25282	ENSMUSG00000087896	predicted gene, 25282	7	80484400	80484484	84	0.000513	-7.67625	Down
Gm9278	ENSMUSG00000108438	predicted gene 9278	7	43156375	43156927	552	0.000519652	-6.12887	Down
Gm45301	ENSMUSG00000110384	predicted gene 45301	8	35874625	35876660	2035	0.000543	-21.5802	Down
Col24a1	ENSMUSG00000028197	collagen, type XXIV, alpha 1	3	144998233	145257766	259533	0.000602262	-7.78717	Down
Zkscan4	ENSMUSG00000054931	zinc finger with KRAB and SCAN domains 4	13	21663077	21669677	6600	0.000621351	-5.81594	Down
Gm11639	ENSMUSG00000040838	predicted gene 11639	11	104576533	105008220	431687	0.000678816	-8.50025	Down
4732463B04Rik	ENSMUSG00000097762	RIKEN cDNA 4732463B04 gene	12	84086243	84100581	14338	0.000685084	-4.23735	Down
Gm20684	ENSMUSG00000093405	predicted gene 20684	7	65510754	65511740	986	0.000693886	-7.69267	Down
Gm2238	ENSMUSG00000103138	predicted gene 2238	18	5588043	5591711	3668	0.000703982	-8.47333	Down
Gm19666	ENSMUSG00000105766	predicted gene, 19666	5	22161092	22162984	1892	0.000724	-8.11965	Down
Fgfrl1	ENSMUSG00000008090	fibroblast growth factor receptor-like 1	5	108840248	108854790	14542	0.000806618	-2.08963	Down
Rasgrp1	ENSMUSG00000027347	RAS guanyl releasing protein 1	2	117110474	117173482	63008	0.000848719	-3.54821	Down
Lsm5	ENSMUSG00000091625	LSM5 homolog, U6 small nuclear RNA and mRNA degradation associated	6	56678048	56681695	3647	0.000935984	-6.40845	Down
Tmem136	ENSMUSG00000048503	transmembrane protein 136	9	42750586	42758322	#N/A	0.00100157	-8.38109	Down
Aspm	ENSMUSG00000033952	abnormal spindle microtubule assembly	1	139382510	139421829	39319	0.00104026	-6.14512	Down
Ank	ENSMUSG00000022265	progressive ankylosis	15	27466763	27594995	128232	0.00151874	-1.62526	Down
Dsg1c	ENSMUSG00000034774	desmoglein 1 gamma	18	20380397	20418088	37691	0.00157362	-3.00715	Down
Kif23	ENSMUSG00000032254	kinesin family member 23	9	61823187	61854056	30869	0.00158689	-4.27253	Down
Gm44117	ENSMUSG00000107605	predicted gene, 44117	6	90436693	90438450	1757	0.00161757	-8.2275	Down
Tmem141	ENSMUSG00000026939	transmembrane protein 141	2	25510079	25512017	1938	0.00164589	-3.35082	Down
Eid2b	ENSMUSG00000070705	EP300 interacting inhibitor of differentiation 2B	7	27977164	27978914	1750	0.00165293	-4.69067	Down
Saa1	ENSMUSG00000074115	serum amyloid A 1	7	46389921	46392404	2483	0.00165814	-2.32824	Down
C4bp-ps1	ENSMUSG00000100257	complement component 4 binding protein, pseudogene 1	1	130597998	130611808	13810	0.00167204	-6.87708	Down
Dixdc1	ENSMUSG00000032064	DIX domain containing 1	9	50574052	50650817	76765	0.00171894	-2.13409	Down
Arrdc3	ENSMUSG00000074794	arrestin domain containing 3	13	81031503	81044161	12658	0.00176363	-2.03511	Down
Gm10652	ENSMUSG00000106329	predicted gene 10652	3	120962305	120964926	2621	0.0018273	-7.64558	Down
Slc25a29	ENSMUSG00000021265	solute carrier family 25 (mitochondrial carrier, palmitoylcarnitine transporter), member 29	12	108791799	108801809	10010	0.00187343	-8.31751	Down
Pebp1	ENSMUSG00000032959	phosphatidylethanolamine binding protein 1	5	117420719	117425690	4971	0.00203157	-1.33737	Down
Calml3	ENSMUSG00000063130	calmodulin-like 3	13	3852896	3854316	1420	0.00223883	-8.14415	Down
1810012K08Rik	ENSMUSG00000087595	RIKEN cDNA 1810012K08 gene	2	26028558	26029555	997	0.00243419	-7.33195	Down
Nipal3	ENSMUSG00000028803	NIPA-like domain containing 3	4	135172731	135222349	49618	0.00248818	-1.93777	Down
Adora1	ENSMUSG00000042429	adenosine A1 receptor	1	134126961	134163169	36208	0.00248897	-1.60206	Down
Gm17090	ENSMUSG00000090322	predicted gene 17090	1	91232814	91248823	16009	0.00256455	-3.4576	Down
1700028E10Rik	ENSMUSG00000097321	RIKEN cDNA 1700028E10 gene	5	151292140	151355583	63443	0.0026025	-4.1392	Down
H2-Aa	ENSMUSG00000036594	histocompatibility 2, class II antigen A, alpha	17	34501718	34506797	5079	0.00260767	-1.55281	Down
Gm45776	ENSMUSG00000110520	predicted gene 45776	8	118439309	118440830	1521	0.00260879	-3.31478	Down
Ppp1r36	ENSMUSG00000052221	protein phosphatase 1, regulatory subunit 36	12	76464312	76486266	21954	0.00264837	-8.02086	Down
Pde9a	ENSMUSG00000041119	phosphodiesterase 9A	17	31605184	31695284	90100	0.00270006	-2.43765	Down
AW112010	ENSMUSG00000075010	expressed sequence AW112010	19	11024976	11033172	8196	0.00273433	-1.96979	Down
Hnmt	ENSMUSG00000026986	histamine N-methyltransferase	2	23892922	23939406	46484	0.00285877	-3.21054	Down
Gm14425	ENSMUSG00000081156	predicted gene 14425	2	74686050	74686655	605	0.00286903	-5.79257	Down
Slc17a4	ENSMUSG00000021336	solute carrier family 17 (sodium phosphate), member 4	13	24079873	24098992	19119	0.00292678	-1.88342	Down
2010001A14Rik	ENSMUSG00000087165	RIKEN cDNA 2010001A14 gene	11	57686325	57692243	5918	0.0029425	-4.73097	Down
Hist1h2ak	ENSMUSG00000063021	histone cluster 1, h2ak	13	19712228	19712647	#N/A	0.00296375	-6.6179	Down
1700007L15Rik	ENSMUSG00000097318	RIKEN cDNA 1700007L15 gene	16	33200224	33201097	873	0.00304917	-7.32303	Down
Rps2	ENSMUSG00000044533	ribosomal protein S2	17	24937090	24940903	3813	0.00312982	-2.45762	Down
1700018A23Rik	ENSMUSG00000107368	RIKEN cDNA 1700018A23 gene	6	126799340	126802140	2800	0.00315251	-5.97092	Down
Saa2	ENSMUSG00000057465	serum amyloid A 2	7	46401214	46403737	2523	0.00331465	-2.19799	Down
4933429H19Rik	ENSMUSG00000097786	RIKEN cDNA 4933429H19 gene	3	30846719	30847713	994	0.00331654	-7.29151	Down
Lgi4	ENSMUSG00000036560	leucine-rich repeat LGI family, member 4	7	30758767	30770360	11593	0.00333842	-7.5281	Down
Fam229b	ENSMUSG00000051736	family with sequence similarity 229, member B	10	38994800	39009910	15110	0.00337273	-7.29308	Down
Ninj1	ENSMUSG00000037966	ninjurin 1	13	49340961	49349720	8759	0.003444	-1.34534	Down
Gm34829	ENSMUSG00000111610	predicted gene, 34829	9	77899881	77909543	9662	0.0035217	-7.97393	Down
Klf1	ENSMUSG00000054191	Kruppel-like factor 1 (erythroid)	8	85628557	85631924	3367	0.00360089	-5.47423	Down
Myt1l	ENSMUSG00000061911	myelin transcription factor 1-like	12	29578383	29973212	394829	0.003611	-8.02074	Down
Gm16540	ENSMUSG00000090005	predicted gene 16540	3	89964566	89965687	1121	0.00378489	-7.93826	Down
Trim30c	ENSMUSG00000078616	tripartite motif-containing 30C	7	104031272	104050044	18772	0.00382398	-7.6345	Down
Cd3d	ENSMUSG00000032094	CD3 antigen, delta polypeptide	9	44893084	44898637	5553	0.00389457	-7.54776	Down
Flvcr2	ENSMUSG00000034258	feline leukemia virus subgroup C cellular receptor 2	12	85793313	85860359	67046	0.00391484	-2.36355	Down
4833417C18Rik	ENSMUSG00000086015	RIKEN cDNA 4833417C18 gene	11	95749691	95751870	2179	0.00392038	-7.91836	Down
Smo	ENSMUSG00000001761	smoothened, frizzled class receptor	6	29735502	29761364	25862	0.00402282	-1.48443	Down
Gm22200	ENSMUSG00000089239	predicted gene, 22200	18	35074287	35074353	66	0.00402575	-6.6116	Down
Gm15962	ENSMUSG00000084981	predicted gene 15962	19	12683419	12698611	15192	0.00404121	-7.49307	Down
Leap2	ENSMUSG00000036216	liver-expressed antimicrobial peptide 2	11	53313008	53313997	989	0.00406467	-2.023	Down
Cyp2c70	ENSMUSG00000060613	cytochrome P450, family 2, subfamily c, polypeptide 70	19	40141797	40175777	33980	0.00419857	-1.50765	Down
Esco2	ENSMUSG00000022034	establishment of sister chromatid cohesion N-acetyltransferase 2	14	66056487	66071443	14956	0.00432116	-7.17341	Down
Orm1	ENSMUSG00000039196	orosomucoid 1	4	63262797	63266400	3603	0.00432578	-1.45332	Down
Pla2g12a	ENSMUSG00000027999	phospholipase A2, group XIIA	3	129672255	129689474	17219	0.00444861	-1.26973	Down
Gm6598	ENSMUSG00000107143	predicted gene 6598	5	130249292	130251906	2614	0.00451659	-3.65337	Down
Fndc10	ENSMUSG00000074738	fibronectin type III domain containing 10	4	155778799	155780938	2139	0.00458094	-5.39133	Down
Dnah11	ENSMUSG00000018581	dynein, axonemal, heavy chain 11	12	117841717	118162778	321061	0.00459415	-7.86856	Down
Rpl10a-ps4	ENSMUSG00000080198	ribosomal protein L10A, pseudogene 4	2	60105288	60105918	#N/A	0.00466337	-2.03927	Down
Limd2	ENSMUSG00000040699	LIM domain containing 2	11	106047082	106051686	4604	0.00469147	-2.18309	Down
P2ry1	ENSMUSG00000027765	purinergic receptor P2Y, G-protein coupled 1	3	60910216	60916403	6187	0.00470746	-2.12191	Down
Odf3b	ENSMUSG00000047394	outer dense fiber of sperm tails 3B	15	89261652	89263790	2138	0.00477486	-4.00646	Down
D630033O11Rik	ENSMUSG00000095385	RIKEN cDNA D630033O11 gene	9	43154896	43191373	36477	0.00499269	-5.61046	Down
Gm6123	ENSMUSG00000103922	predicted gene 6123	1	4841354	4842422	1068	0.00507317	-4.27459	Down
B3galt1	ENSMUSG00000034780	UDP-Gal:betaGlcNAc beta 1,3-galactosyltransferase, polypeptide 1	2	67396215	67953033	556818	0.00517823	-2.04332	Down
Acss1	ENSMUSG00000027452	acyl-CoA synthetase short-chain family member 1	2	150460025	150510420	50395	0.00526265	-4.11262	Down
Gm42782	ENSMUSG00000105976	predicted gene 42782	3	96691641	96692162	521	0.00531677	-7.81601	Down
9930004E17Rik	ENSMUSG00000096052	RIKEN cDNA 9930004E17 gene	14	26391165	26391662	497	0.00546791	-7.81113	Down
Eaf2	ENSMUSG00000022838	ELL associated factor 2	16	36613246	36695365	82119	0.00552094	-5.29738	Down
Gm27000	ENSMUSG00000097961	predicted gene, 27000	X	87803077	87803918	841	0.00574893	-7.05049	Down
Mrgprb11-ps	ENSMUSG00000099889	MAS-related GPR, member B11, pseudogene	7	48334369	48335362	993	0.00575139	-4.99732	Down
Gm2996	ENSMUSG00000110251	predicted gene 2996	7	102296837	102297373	536	0.00575173	-5.18732	Down
Fras1	ENSMUSG00000034687	Fraser extracellular matrix complex subunit 1	5	96521814	96932587	410773	0.00596645	-3.44149	Down
AC154729.1	ENSMUSG00000114653	predicted gene, 18398	14	27436334	27437834	#N/A	0.006025	-7.75661	Down
Fam25c	ENSMUSG00000043681	family with sequence similarity 25, member C	14	34073838	34077390	3552	0.00610257	-3.23319	Down
Rmnd5b	ENSMUSG00000001054	required for meiotic nuclear division 5 homolog B	11	51514498	51526723	12225	0.00611032	-1.76318	Down
Gm37159	ENSMUSG00000103233	predicted gene, 37159	2	68721710	68725314	3604	0.00611988	-2.86188	Down
Gm11789	ENSMUSG00000084983	predicted gene 11789	11	120417681	120422610	4929	0.00627562	-2.33415	Down
Ugt3a2	ENSMUSG00000049152	UDP glycosyltransferases 3 family, polypeptide A2	15	9335636	9371041	35405	0.00632405	-2.64842	Down
Myb	ENSMUSG00000019982	myeloblastosis oncogene	10	21000834	21036883	36049	0.0064358	-5.70084	Down
Slc13a2	ENSMUSG00000001095	solute carrier family 13 (sodium-dependent dicarboxylate transporter), member 2	11	78287913	78313043	25130	0.00651236	-7.29977	Down
Ccdc152	ENSMUSG00000091119	coiled-coil domain containing 152	15	3309552	3333008	23456	0.00654928	-2.14911	Down
Gm7463	ENSMUSG00000106889	predicted gene 7463	6	37518349	37518895	546	0.00660175	-3.75559	Down
2810030D12Rik	ENSMUSG00000099338	RIKEN cDNA 2810030D12 gene	8	13250720	13257714	6994	0.00660635	-7.77528	Down
Ldlrad4	ENSMUSG00000024544	low density lipoprotein receptor class A domain containing 4	18	68066328	68401701	335373	0.00665518	-2.54286	Down
Fam213b	ENSMUSG00000029059	family with sequence similarity 213, member B	4	164868521	164872152	#N/A	0.00666552	-3.28896	Down
Gm44423	ENSMUSG00000108064	predicted gene, 44423	6	87773052	87776209	3157	0.00670163	-1.70849	Down
AC159314.1	ENSMUSG00000110790	predicted gene, 47079	9	20939603	20943653	#N/A	0.00672938	-6.42524	Down
Themis	ENSMUSG00000049109	thymocyte selection associated	10	28544356	28759814	215458	0.00673213	-3.9692	Down
Caln1	ENSMUSG00000060371	calneuron 1	5	130398296	130876253	477957	0.00674718	-3.24853	Down
Zbtb12	ENSMUSG00000049823	zinc finger and BTB domain containing 12	17	35098459	35115843	17384	0.00693708	-5.62155	Down
Slc16a12	ENSMUSG00000009378	solute carrier family 16 (monocarboxylic acid transporters), member 12	19	34645803	34724689	78886	0.00712618	-1.80251	Down
Gm44836	ENSMUSG00000108486	predicted gene 44836	7	34750823	34751962	1139	0.00718514	-6.88547	Down
Akr1c20	ENSMUSG00000054757	aldo-keto reductase family 1, member C20	13	4536848	4573344	36496	0.00724956	-1.58102	Down
Gm45130	ENSMUSG00000109481	predicted gene 45130	7	91465375	91468762	3387	0.00732525	-7.68857	Down
Gm6397	ENSMUSG00000089640	predicted gene 6397	1	143558968	143560036	1068	0.00740157	-5.22173	Down
Gm10475	ENSMUSG00000073152	predicted gene 10475	5	22115929	22159012	43083	0.00748373	-7.69203	Down
Mup21	ENSMUSG00000066153	major urinary protein 21	4	62066169	62069100	2931	0.00752023	-2.57594	Down
4930550C14Rik	ENSMUSG00000005131	RIKEN cDNA 4930550C14 gene	9	53313625	53345702	32077	0.00766556	-7.62794	Down
Pou6f1	ENSMUSG00000009739	POU domain, class 6, transcription factor 1	15	100473199	100497865	24666	0.00773001	-1.70019	Down
Prtn3	ENSMUSG00000057729	proteinase 3	10	79710310	79719008	8698	0.00774299	-5.92215	Down
Gal3st2b	ENSMUSG00000093805	galactose-3-O-sulfotransferase 2B	1	93846033	93870372	24339	0.0077742	-7.66118	Down
Adam2	ENSMUSG00000022039	a disintegrin and metallopeptidase domain 2	14	66264778	66315182	50404	0.00777636	-7.12934	Down
Gstm4	ENSMUSG00000027890	glutathione S-transferase, mu 4	3	107947724	107952210	4486	0.00784664	-1.80201	Down
Aifm3	ENSMUSG00000022763	apoptosis-inducing factor, mitochondrion-associated 3	16	17307475	17325349	17874	0.00785828	-4.64522	Down
Gm45244	ENSMUSG00000109807	predicted gene 45244	8	46924428	46926627	2199	0.00789151	-4.45026	Down
Epha4	ENSMUSG00000026235	Eph receptor A4	1	77343822	77491725	147903	0.00793544	-3.96322	Down
BC024139	ENSMUSG00000044361	cDNA sequence BC024139	15	76003717	76010796	7079	0.00805823	-2.88729	Down
9330102E08Rik	ENSMUSG00000107879	RIKEN cDNA 9330102E08 gene	6	128146667	128160766	14099	0.00806892	-4.73941	Down
Iqgap3	ENSMUSG00000028068	IQ motif containing GTPase activating protein 3	3	87989278	88028355	39077	0.00812674	-6.8067	Down
Gm43605	ENSMUSG00000105762	predicted gene 43605	5	51668210	51671635	3425	0.00815028	-5.11238	Down
Hyi	ENSMUSG00000006395	hydroxypyruvate isomerase (putative)	4	118217187	118219941	2754	0.00815391	-1.65048	Down
Msc	ENSMUSG00000025930	musculin	1	14823570	14826216	2646	0.00821171	-7.63235	Down
E430024P14Rik	ENSMUSG00000090069	RIKEN cDNA E430024P14 gene	17	8099938	8165258	65320	0.00821237	-4.78776	Down
H2-Q1	ENSMUSG00000079507	histocompatibility 2, Q region locus 1	17	35539381	35544075	4694	0.00823014	-4.38476	Down
Gm37328	ENSMUSG00000103200	predicted gene, 37328	1	160553612	160554251	639	0.0083538	-7.59699	Down
Clec2i	ENSMUSG00000030365	C-type lectin domain family 2, member i	6	128864551	128875130	10579	0.00888087	-6.32986	Down
Gm45674	ENSMUSG00000109702	predicted gene 45674	7	45621836	45623414	1578	0.00889142	-7.59697	Down
1810021B22Rik	ENSMUSG00000087331	RIKEN cDNA 1810021B22 gene	15	88955399	88960055	4656	0.00896294	-3.65234	Down
Gm20712	ENSMUSG00000093677	predicted gene 20712	15	58652310	58653800	1490	0.00897973	-7.59105	Down
Pak6	ENSMUSG00000074923	p21 (RAC1) activated kinase 6	2	118493784	118528501	34717	0.00905186	-7.58689	Down
Gm16023	ENSMUSG00000086682	predicted gene 16023	4	155692757	155709212	16455	0.00914796	-4.76696	Down
Gm29216	ENSMUSG00000101249	predicted gene 29216	1	24654787	24655278	491	0.00960829	-1.82461	Down
Epm2a	ENSMUSG00000055493	epilepsy, progressive myoclonic epilepsy, type 2 gene alpha	10	11219148	11335388	116240	0.00971761	-2.7117	Down
Rorc	ENSMUSG00000028150	RAR-related orphan receptor gamma	3	94280101	94305583	25482	0.00982199	-1.6611	Down
Gm12138	ENSMUSG00000082087	predicted gene 12138	11	40563733	40564683	950	0.00987003	-5.64402	Down
Gm10392	ENSMUSG00000072673	predicted gene 10392	11	77407486	77410024	2538	0.00996941	-6.11679	Down
Gm44662	ENSMUSG00000108546	predicted gene 44662	7	30616408	30646249	29841	0.0100046	-6.36091	Down
Rps15a-ps7	ENSMUSG00000081087	ribosomal protein S15A, pseudogene 7	2	152027211	152027602	391	0.0101081	-3.67234	Down
P2rx3	ENSMUSG00000027071	purinergic receptor P2X, ligand-gated ion channel, 3	2	84828927	84867806	38879	0.0101604	-6.78705	Down
Ushbp1	ENSMUSG00000034911	USH1 protein network component harmonin binding protein 1	8	71836916	71848446	11530	0.0101616	-1.61881	Down
D230017M19Rik	ENSMUSG00000097131	RIKEN cDNA D230017M19 gene	1	75539860	75591994	#N/A	0.0104629	-3.55887	Down
Sox6	ENSMUSG00000051910	SRY (sex determining region Y)-box 6	7	115070107	115638031	567924	0.0105504	-1.40954	Down
Gm42758	ENSMUSG00000107238	predicted gene 42758	5	77466502	77466784	282	0.0105942	-7.52314	Down
Socs2	ENSMUSG00000020027	suppressor of cytokine signaling 2	10	95221224	95253042	31818	0.0105988	-1.77017	Down
Gm17251	ENSMUSG00000090952	predicted gene, 17251	17	33978966	33980844	1878	0.0106449	-5.68945	Down
Tgtp2	ENSMUSG00000078921	T cell specific GTPase 2	11	48948021	48955033	7012	0.0108052	-3.40892	Down
Gm44386	ENSMUSG00000107689	predicted gene, 44386	6	86490873	86493255	2382	0.0108491	-7.53638	Down
Gm26355	ENSMUSG00000088845	predicted gene, 26355	4	122391630	122391734	#N/A	0.010901	-7.5325	Down
Gm1647	ENSMUSG00000094763	predicted gene 1647	3	69038566	69064510	25944	0.0109234	-7.51004	Down
Gm7904	ENSMUSG00000111812	predicted gene 7904	9	21519159	21519623	464	0.0110117	-7.53774	Down
1810053B23Rik	ENSMUSG00000100277	RIKEN cDNA 1810053B23 gene	16	93139392	93163556	24164	0.0111336	-7.54613	Down
Arhgef39	ENSMUSG00000051517	Rho guanine nucleotide exchange factor (GEF) 39	4	43496142	43499695	3553	0.0112527	-7.47178	Down
Gm38075	ENSMUSG00000103002	predicted gene, 38075	1	61844380	61845299	919	0.0112714	-6.92648	Down
Peg3	ENSMUSG00000002265	paternally expressed 3	7	6706891	6733430	26539	0.0114144	-1.83057	Down
Ggcx	ENSMUSG00000053460	gamma-glutamyl carboxylase	6	72391291	72407695	16404	0.0114754	-1.12511	Down
Ndufs6	ENSMUSG00000021606	NADH:ubiquinone oxidoreductase core subunit S6	13	73467957	73476661	8704	0.0114843	-1.43644	Down
Cyp2s1	ENSMUSG00000040703	cytochrome P450, family 2, subfamily s, polypeptide 1	7	25501900	25516338	14438	0.0116069	-7.5159	Down
Fitm1	ENSMUSG00000022215	fat storage-inducing transmembrane protein 1	14	55813074	55814411	1337	0.0117231	-7.48348	Down
Fpr1	ENSMUSG00000045551	formyl peptide receptor 1	17	18096733	18104202	7469	0.01188	-3.06657	Down
Gm43423	ENSMUSG00000105033	predicted gene 43423	5	107306344	107308437	2093	0.0119825	-7.44596	Down
AC163032.1	ENSMUSG00000113831	predicted gene, 49602	12	118195330	118198299	#N/A	0.0121356	-6.9163	Down
Gm18776	ENSMUSG00000101033	predicted gene, 18776	1	27939500	27940153	653	0.0124625	-5.60173	Down
Mki67	ENSMUSG00000031004	antigen identified by monoclonal antibody Ki 67	7	135291513	135318090	26577	0.0125143	-1.84661	Down
Irx3	ENSMUSG00000031734	Iroquois related homeobox 3	8	92525153	92528695	3542	0.0125613	-6.83704	Down
Tkfc	ENSMUSG00000034371	triokinase, FMN cyclase	19	10565155	10583018	17863	0.0126733	-1.2331	Down
Gm43820	ENSMUSG00000106062	predicted gene 43820	3	37698756	37702101	3345	0.0128793	-4.78397	Down
Hsd3b2	ENSMUSG00000063730	hydroxy-delta-5-steroid dehydrogenase, 3 beta- and steroid delta-isomerase 2	3	98616571	98631859	15288	0.0129195	-2.34075	Down
5730435O14Rik	ENSMUSG00000091370	RIKEN cDNA 5730435O14 gene	10	41444012	41452472	8460	0.0135597	-7.4201	Down
Lrrc49	ENSMUSG00000047766	leucine rich repeat containing 49	9	60476142	60595441	119299	0.0135748	-6.95769	Down
Gm26896	ENSMUSG00000097718	predicted gene, 26896	10	85162682	85166105	#N/A	0.0138235	-7.42258	Down
Gpr143	ENSMUSG00000025333	G protein-coupled receptor 143	X	151564917	151591642	26725	0.0140955	-7.43653	Down
Gm32540	ENSMUSG00000108961	predicted gene, 32540	8	10908750	10916186	7436	0.0141977	-4.44846	Down
Pcmtd2	ENSMUSG00000027589	protein-L-isoaspartate (D-aspartate) O-methyltransferase domain containing 2	2	181479647	181499254	19607	0.0142223	-1.16272	Down
Ugt1a6b	ENSMUSG00000090145	UDP glucuronosyltransferase 1 family, polypeptide A6B	1	88030974	88146725	115751	0.0142328	-1.43853	Down
Gm26444	ENSMUSG00000093815	predicted gene, 26444	12	55330135	55330298	#N/A	0.0143032	-5.37133	Down
Gm34653	ENSMUSG00000107167	predicted gene, 34653	2	34723019	34729740	6721	0.0144371	-7.53173	Down
H19	ENSMUSG00000000031	H19, imprinted maternally expressed transcript	7	142129266	142131880	2614	0.0146056	-9.54207	Down
Tk1	ENSMUSG00000025574	thymidine kinase 1	11	117706352	117716918	10566	0.0146915	-2.19686	Down
Idua	ENSMUSG00000033540	iduronidase, alpha-L	5	108808197	108832423	24226	0.0147134	-1.8473	Down
E130311K13Rik	ENSMUSG00000048581	RIKEN cDNA E130311K13 gene	3	63822105	63836893	14788	0.0148028	-2.13778	Down
Gm43379	ENSMUSG00000105449	predicted gene 43379	3	135133924	135141649	7725	0.0148109	-2.71565	Down
Gsto2	ENSMUSG00000025069	glutathione S-transferase omega 2	19	47853973	47874763	20790	0.01482	-7.45062	Down
Gm14164	ENSMUSG00000068062	predicted gene 14164	2	152187589	152217244	29655	0.0150297	-6.26949	Down
Gck	ENSMUSG00000041798	glucokinase	11	5850820	5900081	49261	0.0151193	-1.55678	Down
Msantd1	ENSMUSG00000051246	Myb/SANT-like DNA-binding domain containing 1	5	35065356	35081183	15827	0.0152607	-7.3556	Down
Tcp11l2	ENSMUSG00000020034	t-complex 11 (mouse) like 2	10	84412490	84450223	37733	0.0158459	-1.29746	Down
Rims4	ENSMUSG00000035226	regulating synaptic membrane exocytosis 4	2	163701671	163760603	58932	0.0158647	-1.65419	Down
Gm16063	ENSMUSG00000085708	predicted gene 16063	5	119764007	119772529	8522	0.0164799	-7.37838	Down
Gm12216	ENSMUSG00000081769	predicted gene 12216	11	53674244	53750082	75838	0.0165473	-7.3673	Down
Tbc1d2	ENSMUSG00000039813	TBC1 domain family, member 2	4	46604390	46650209	45819	0.0166629	-5.83109	Down
AC122901.1	ENSMUSG00000110869	predicted gene, 49628	10	9386987	93871663	#N/A	0.0167849	-7.30384	Down
AC140462.2	ENSMUSG00000114888	predicted gene, 49616	14	26960019	26962451	#N/A	0.0168242	-6.07284	Down
Etfrf1	ENSMUSG00000040370	electron transfer flavoprotein regulatory factor 1	6	145156860	145162665	5805	0.0171987	-1.31723	Down
Gm44664	ENSMUSG00000108522	predicted gene 44664	7	121961223	121963008	1785	0.0173181	-7.32792	Down
Serpinb6b	ENSMUSG00000042842	serine (or cysteine) peptidase inhibitor, clade B, member 6b	13	33149192	33163050	13858	0.0173923	-2.78137	Down
Slco1a4	ENSMUSG00000030237	solute carrier organic anion transporter family, member 1a4	6	141751166	141801925	50759	0.0176357	-2.22038	Down
Ugt2b34	ENSMUSG00000029260	UDP glucuronosyltransferase 2 family, polypeptide B34	5	87037626	87054796	17170	0.0178621	-1.04576	Down
Ulk2	ENSMUSG00000004798	unc-51 like kinase 2	11	61666475	61745899	79424	0.0178715	-1.00891	Down
4831440E17Rik	ENSMUSG00000097236	RIKEN cDNA 4831440E17 gene	5	24824963	24827437	#N/A	0.0182912	-7.28773	Down
Pak7	ENSMUSG00000039913	P21 protein (Cdc42/Rac)-activated kinase 7	2	144050184	144381826	#N/A	0.0184511	-7.2829	Down
Glrx2	ENSMUSG00000018196	glutaredoxin 2 (thioltransferase)	1	143592076	143625414	33338	0.018527	-1.24267	Down
8430419K02Rik	ENSMUSG00000085743	RIKEN cDNA 8430419K02 gene	11	18795851	18824309	28458	0.0185289	-6.55559	Down
Wdtc1	ENSMUSG00000037622	WD and tetratricopeptide repeats 1	4	133019770	133080792	61022	0.0185753	-1.24571	Down
Gm44443	ENSMUSG00000108155	predicted gene, 44443	2	37915807	37921439	5632	0.0187536	-4.89014	Down
1300014J16Rik	ENSMUSG00000112545	RIKEN cDNA 1300014J16 gene	12	80162637	80163973	1336	0.0187632	-3.03174	Down
Slc46a3	ENSMUSG00000029650	solute carrier family 46, member 3	5	147815247	147831625	16378	0.0191095	-1.22047	Down
Trbc2	ENSMUSG00000076498	T cell receptor beta, constant 2	6	41523664	41525286	1622	0.0192129	-7.26077	Down
Mir1948	ENSMUSG00000087950	microRNA 1948	18	12847868	12847952	84	0.0192197	-6.44418	Down
Gm45609	ENSMUSG00000109877	predicted gene 45609	2	154916101	154941430	25329	0.0193333	-6.43263	Down
Cyp21a2-ps	ENSMUSG00000092471	cytochrome P450, family 21, subfamily a, polypeptide 2 pseudogene	17	34938787	34941226	2439	0.0195671	-7.25305	Down
CT025678.1	ENSMUSG00000111246	Riken cDNA 4930517E14 gene	9	31189317	31192288	#N/A	0.019817	-7.24655	Down
Cyp2c40	ENSMUSG00000025004	cytochrome P450, family 2, subfamily c, polypeptide 40	19	39755515	39801258	45743	0.020106	-2.63576	Down
Enho	ENSMUSG00000028445	energy homeostasis associated	4	41638144	41640324	2180	0.0202556	-2.11107	Down
Col4a3	ENSMUSG00000079465	collagen, type IV, alpha 3	1	82564642	82699780	135138	0.0204251	-3.72117	Down
Tbxa2r	ENSMUSG00000034881	thromboxane A2 receptor	10	81164565	81171006	6441	0.0204287	-7.25143	Down
Gm42425	ENSMUSG00000105759	predicted gene 42425	5	124375787	124376498	711	0.0205119	-7.23648	Down
Dact1	ENSMUSG00000044548	dishevelled-binding antagonist of beta-catenin 1	12	71356658	71366881	10223	0.0205293	-2.33774	Down
2310010J17Rik	ENSMUSG00000097162	RIKEN cDNA 2310010J17 gene	7	89774030	89779192	5162	0.0206496	-3.50594	Down
Ghrl	ENSMUSG00000064177	ghrelin	6	113693080	113696841	3761	0.0206869	-6.70426	Down
Gm7733	ENSMUSG00000106496	predicted gene 7733	3	35591031	35591949	918	0.0207113	-5.04974	Down
Kat2b-ps	ENSMUSG00000053208	K(lysine) acetyltransferase 2B, pseudogene	5	93538461	93540950	2489	0.0208076	-5.3057	Down
AC115735.1	ENSMUSG00000115224	predicted gene, 49215	15	31521070	31521419	#N/A	0.0208102	-4.58728	Down
Gstm1	ENSMUSG00000058135	glutathione S-transferase, mu 1	3	107919571	107925289	5718	0.0209558	-1.42882	Down
AC153526.2	ENSMUSG00000112317	predicted gene, 47580	10	52255292	52257322	#N/A	0.0211218	-3.32001	Down
Steap3	ENSMUSG00000026389	STEAP family member 3	1	120118487	120200435	81948	0.0211283	-1.39863	Down
Serpina6	ENSMUSG00000060807	serine (or cysteine) peptidase inhibitor, clade A, member 6	12	103612889	103623471	10582	0.0215537	-2.00112	Down
Nox4	ENSMUSG00000030562	NADPH oxidase 4	7	86895304	87047918	152614	0.0216265	-1.8625	Down
Ddo	ENSMUSG00000063428	D-aspartate oxidase	10	40506007	40557843	51836	0.0216566	-1.08214	Down
2210408F21Rik	ENSMUSG00000087380	RIKEN cDNA 2210408F21 gene	6	31197286	31314339	117053	0.0216728	-1.29849	Down
Clcn1	ENSMUSG00000029862	chloride channel, voltage-sensitive 1	6	42263619	42292690	29071	0.0217983	-7.19865	Down
Rab32	ENSMUSG00000019832	RAB32, member RAS oncogene family	10	10420746	10434009	13263	0.0225283	-1.03342	Down
Clec9a	ENSMUSG00000046080	C-type lectin domain family 9, member a	6	129385825	129401726	15901	0.0225692	-1.75105	Down
Cd274	ENSMUSG00000016496	CD274 antigen	19	29344855	29365495	20640	0.0228315	-1.78446	Down
Esrp2	ENSMUSG00000084128	epithelial splicing regulatory protein 2	8	106856951	106863606	6655	0.0230055	-1.06172	Down
Gm7042	ENSMUSG00000113448	predicted gene 7042	13	12749268	12749651	383	0.0231063	-5.64849	Down
AC140397.1	ENSMUSG00000114617	predicted gene, 48766	13	36436342	36440903	#N/A	0.0231567	-1.67656	Down
AC132863.1	ENSMUSG00000115602	predicted gene 7908	15	73279338	73280088	#N/A	0.0232783	-2.42451	Down
Igsf23	ENSMUSG00000040498	immunoglobulin superfamily, member 23	7	19671230	19684681	13451	0.0233076	-3.27414	Down
Glt8d1	ENSMUSG00000021916	glycosyltransferase 8 domain containing 1	14	30723357	30733948	10591	0.0234931	-1.3522	Down
Dhrs7	ENSMUSG00000021094	dehydrogenase/reductase (SDR family) member 7	12	72697127	72711683	14556	0.0235023	-1.24726	Down
Cenpa	ENSMUSG00000029177	centromere protein A	5	30824121	30832174	8053	0.0237539	-2.79614	Down
Gm13768	ENSMUSG00000080223	predicted gene 13768	2	90004441	90025496	21055	0.0238968	-5.62045	Down
Zfp808	ENSMUSG00000074867	zinc finger protein 808	13	62277700	62383958	106258	0.0239086	-6.00806	Down
Adamts7	ENSMUSG00000032363	a disintegrin-like and metallopeptidase (reprolysin type) with thrombospondin type 1 motif, 7	9	90045122	90090124	45002	0.0241412	-1.56692	Down
Sh2d1b1	ENSMUSG00000102418	SH2 domain containing 1B1	1	170104889	170114338	9449	0.024171	-7.24672	Down
Krt10	ENSMUSG00000019761	keratin 10	11	99276080	99280190	4110	0.0242922	-2.45743	Down
Gm17586	ENSMUSG00000097062	predicted gene, 17586	11	128897590	128898947	#N/A	0.0244151	-2.21365	Down
Pik3r6	ENSMUSG00000046207	phosphoinositide-3-kinase regulatory subunit 5	11	68393845	68443524	49679	0.0245792	-3.57379	Down
Srrm4os	ENSMUSG00000086219	serine/arginine repetitive matrix 4, opposite strand	5	116576779	116603546	26767	0.0246717	-4.45665	Down
Gm15700	ENSMUSG00000087492	predicted gene 15700	7	46210725	46227625	16900	0.024718	-7.1367	Down
Ugt1a5	ENSMUSG00000089943	UDP glucuronosyltransferase 1 family, polypeptide A5	1	88093734	88146719	52985	0.0247277	-1.64368	Down
Ebpl	ENSMUSG00000021928	emopamil binding protein-like	14	61569191	61597888	28697	0.02475	-1.37075	Down
Snord94	ENSMUSG00000080465	small nucleolar RNA, C/D box 94	6	71859541	71859677	#N/A	0.024806	-5.07291	Down
Slc1a3	ENSMUSG00000005360	solute carrier family 1 (glial high affinity glutamate transporter), member 3	15	8663608	8740248	76640	0.0248138	-5.60805	Down
Coq8a	ENSMUSG00000026489	coenzyme Q8A	1	179992803	180027167	34364	0.0248967	-1.66967	Down
Lyplal1	ENSMUSG00000039246	lysophospholipase-like 1	1	185819928	185849507	29579	0.0250088	-1.31392	Down
Gm16332	ENSMUSG00000089991	predicted gene 16332	1	139790695	139864215	73520	0.025211	-1.46582	Down
Enpp2	ENSMUSG00000022425	ectonucleotide pyrophosphatase/phosphodiesterase 2	15	54702297	54816288	113991	0.025283	-1.53236	Down
Gm40438	ENSMUSG00000113441	predicted gene, 40438	12	71402215	71545485	143270	0.0253618	-3.35567	Down
Gm7281	ENSMUSG00000089937	predicted gene 7281	1	85310437	85319807	9370	0.025466	-6.30834	Down
C4bp	ENSMUSG00000026405	complement component 4 binding protein	1	130562510	130589369	26859	0.0255029	-1.01647	Down
Plscr2	ENSMUSG00000032372	phospholipid scramblase 2	9	92157655	92179805	22150	0.0259346	-1.51575	Down
Gm16310	ENSMUSG00000086331	predicted gene 16310	16	91891456	91893378	1922	0.0259437	-3.77295	Down
Heatr9	ENSMUSG00000018925	HEAT repeat containing 9	11	83402562	83413001	10439	0.0263477	-7.10798	Down
Pir	ENSMUSG00000031379	pirin	X	163052367	163156007	103640	0.0265045	-1.45154	Down
Hist1h4d	ENSMUSG00000061482	histone cluster 1, h4d	13	21790705	21791108	#N/A	0.026664	-1.03389	Down
Adamts6	ENSMUSG00000046169	a disintegrin-like and metallopeptidase (reprolysin type) with thrombospondin type 1 motif, 6	13	104424343	104633203	208860	0.0268571	-2.81881	Down
A930012L18Rik	ENSMUSG00000097610	RIKEN cDNA A930012L18 gene	18	44794732	44809338	14606	0.0270954	-7.09332	Down
Dctpp1	ENSMUSG00000042462	dCTP pyrophosphatase 1	7	126856131	126859881	3750	0.0271955	-1.94089	Down
Gm44366	ENSMUSG00000107477	predicted gene, 44366	6	134866737	134869030	2293	0.0272964	-7.08661	Down
Dnajb3	ENSMUSG00000081984	DnaJ heat shock protein family (Hsp40) member B3	1	88132454	88133504	1050	0.0273057	-7.09049	Down
Rpl19-ps11	ENSMUSG00000081094	ribosomal protein L19, pseudogene 11	8	19542952	19543542	590	0.0273831	-1.92992	Down
Rps23rg1	ENSMUSG00000065952	ribosomal protein S23, retrogene 1	8	3617990	3634939	#N/A	0.0275968	-6.25344	Down
Wdr46-ps	ENSMUSG00000105893	Wdr46 retrotransposed pseudogene	5	4039006	4040717	1711	0.0276442	-2.67575	Down
9130409I23Rik	ENSMUSG00000038768	RIKEN cDNA 9130409I23 gene	1	180878802	180888232	9430	0.0276515	-3.24533	Down
Pdilt	ENSMUSG00000030968	protein disulfide isomerase-like, testis expressed	7	119085810	119122712	36902	0.0278093	-3.17124	Down
Gm16580	ENSMUSG00000089764	predicted gene 16580	17	26488311	26489358	1047	0.027814	-2.11646	Down
Slc22a13b	ENSMUSG00000092212	solute carrier family 22	9	119049554	119060758	#N/A	0.0281124	-6.58602	Down
Gm11266	ENSMUSG00000087413	predicted gene 11266	4	82426253	82465529	39276	0.0281333	-4.23357	Down
Gm26624	ENSMUSG00000097122	——	——	——	——	——	0.0283284	-7.13475	Down
Gm26628	ENSMUSG00000097133	predicted gene, 26628	6	71938129	71940759	2630	0.0283667	-6.55787	Down
Rps6-ps3	ENSMUSG00000082465	ribosomal protein S6, pseudogene 3	9	53600834	53601583	749	0.0284727	-4.39816	Down
Laptm5	ENSMUSG00000028581	lysosomal-associated protein transmembrane 5	4	130640436	130663452	23016	0.0285452	-1.22424	Down
Abhd1	ENSMUSG00000006638	abhydrolase domain containing 1	5	31107410	31112435	5025	0.0288227	-1.27262	Down
Gm16437	ENSMUSG00000024761	predicted pseudogene 16437	19	7645652	7646155	503	0.0289633	-1.09741	Down
Nup210	ENSMUSG00000030091	nucleoporin 210	6	90990050	91093811	103761	0.0289709	-1.12007	Down
Gm6781	ENSMUSG00000035129	predicted gene 6781	14	3937092	3938333	1241	0.0290892	-3.37169	Down
Angptl3	ENSMUSG00000028553	angiopoietin-like 3	4	98919191	98934348	15157	0.0292421	-1.46035	Down
Gm12791	ENSMUSG00000081121	predicted gene 12791	4	101732544	101733198	654	0.0294402	-4.6358	Down
Gm43059	ENSMUSG00000107120	predicted gene 43059	5	31618366	31619753	1387	0.0295605	-3.18335	Down
Jakmip1	ENSMUSG00000063646	janus kinase and microtubule interacting protein 1	5	37185679	37307951	122272	0.0297295	-7.12525	Down
Gm37539	ENSMUSG00000102299	predicted gene, 37539	1	155664870	155665104	234	0.0299314	-5.46581	Down
Cd74	ENSMUSG00000024610	CD74 antigen (invariant polypeptide of major histocompatibility complex, class II antigen-associated)	18	60936920	60945724	8804	0.0299686	-1.05241	Down
Vsig10	ENSMUSG00000066894	V-set and immunoglobulin domain containing 10	5	117457148	117493070	35922	0.0300911	-1.67548	Down
H2-DMb1	ENSMUSG00000079547	histocompatibility 2, class II, locus Mb1	17	34372046	34379204	7158	0.0303927	-3.41564	Down
Gm7902	ENSMUSG00000106067	predicted gene 7902	5	133870412	133871358	946	0.0307122	-3.39701	Down
Lrch2	ENSMUSG00000031290	leucine-rich repeats and calponin homology (CH) domain containing 2	X	146253371	146337077	83706	0.0307689	-7.16013	Down
9430015G10Rik	ENSMUSG00000059939	RIKEN cDNA 9430015G10 gene	4	156194439	156211722	17283	0.030889	-1.65392	Down
Smpd2	ENSMUSG00000019822	sphingomyelin phosphodiesterase 2, neutral	10	41361638	41366365	4727	0.0310567	-1.25212	Down
Adap2os	ENSMUSG00000086507	ArfGAP with dual PH domains 2, opposite strand	11	80049687	80068455	18768	0.0311601	-2.62965	Down
Hist1h2bb	ENSMUSG00000075031	histone cluster 1, H2bb	13	21969455	21970373	#N/A	0.0312792	-6.25808	Down
Tomt	ENSMUSG00000078630	transmembrane O-methyltransferase	7	101547577	101555566	7989	0.0314679	-7.01423	Down
AC121844.3	ENSMUSG00000112512	predicted gene, 48203	10	105228363	105230147	#N/A	0.031492	-6.15229	Down
Klf16	ENSMUSG00000035397	Kruppel-like factor 16	10	80402958	80413155	10197	0.0318096	-2.30641	Down
1810058I24Rik	ENSMUSG00000073155	RIKEN cDNA 1810058I24 gene	6	35229589	35240431	10842	0.0318256	-1.16174	Down
Tmem205	ENSMUSG00000040883	transmembrane protein 205	9	21832304	21838852	6548	0.0323142	-1.09405	Down
Gm8930	ENSMUSG00000106803	predicted gene 8930	6	22733732	22734499	767	0.0326169	-7.12349	Down
Gm22637	ENSMUSG00000088769	predicted gene, 22637	14	40791404	40791686	#N/A	0.0327469	-6.57253	Down
Gm43188	ENSMUSG00000106384	predicted gene 43188	5	132526517	132528676	2159	0.0327517	-6.99968	Down
Scrn2	ENSMUSG00000020877	secernin 2	11	96920764	96924784	4020	0.032795	-1.40247	Down
Hp	ENSMUSG00000031722	haptoglobin	8	110301760	110305804	4044	0.0328703	-1.09076	Down
Nim1k	ENSMUSG00000095930	NIM1 serine/threonine protein kinase	13	120171630	120217418	45788	0.0329799	-2.26147	Down
Cyp2c29	ENSMUSG00000003053	cytochrome P450, family 2, subfamily c, polypeptide 29	19	39257849	39319157	61308	0.033036	-1.61584	Down
Mrps24	ENSMUSG00000020477	mitochondrial ribosomal protein S24	11	5653983	5665680	11697	0.0330772	-1.07189	Down
Purg	ENSMUSG00000049184	purine-rich element binding protein G	8	33876353	33907495	31142	0.0335516	-1.81548	Down
Dlgap3	ENSMUSG00000042388	DLG associated protein 3	4	127062997	127130815	67818	0.0336104	-7.02924	Down
Neurl1a	ENSMUSG00000006435	neuralized E3 ubiquitin protein ligase 1A	19	47167259	47247880	80621	0.0336336	-6.98294	Down
Khk	ENSMUSG00000029162	ketohexokinase	5	31078775	31088592	9817	0.0337011	-1.24331	Down
H2-Ab1	ENSMUSG00000073421	histocompatibility 2, class II antigen A, beta 1	17	34476663	34488393	11730	0.0341386	-1.53238	Down
Kcp	ENSMUSG00000059022	kielin/chordin-like protein	6	29473161	29507951	34790	0.0343666	-3.65258	Down
Pcbp4	ENSMUSG00000023495	poly(rC) binding protein 4	9	106330490	106341211	10721	0.0346385	-1.20247	Down
Hapln4	ENSMUSG00000007594	hyaluronan and proteoglycan link protein 4	8	70536107	70543512	7405	0.0350463	-1.61784	Down
Gm20274	ENSMUSG00000108551	predicted gene, 20274	7	122594571	122595154	583	0.0351124	-3.08088	Down
Tha1	ENSMUSG00000017713	threonine aldolase 1	11	117758778	117764307	5529	0.0351961	-2.25479	Down
Spa17	ENSMUSG00000001948	sperm autoantigenic protein 17	9	37514586	37525018	10432	0.0353808	-6.9553	Down
Erp27	ENSMUSG00000030219	endoplasmic reticulum protein 27	6	136884309	136899178	14869	0.0354128	-6.58932	Down
Gm15941	ENSMUSG00000086992	predicted gene 15941	15	37421378	37433658	12280	0.0356455	-4.95791	Down
Gm21028	ENSMUSG00000094462	predicted gene, 21028	7	42227890	42228012	122	0.035738	-6.99755	Down
Gm6658	ENSMUSG00000074171	predicted gene 6658	8	91633160	91635044	1884	0.0360277	-3.98363	Down
Itih3	ENSMUSG00000006522	inter-alpha trypsin inhibitor, heavy chain 3	14	30630529	30645717	15188	0.0361374	-1.04889	Down
Dpm3	ENSMUSG00000042737	dolichyl-phosphate mannosyltransferase polypeptide 3	3	89166665	89174386	7721	0.0363056	-1.24153	Down
Fbln5	ENSMUSG00000021186	fibulin 5	12	101712824	101785314	72490	0.0364515	-2.36631	Down
Gm12059	ENSMUSG00000085665	predicted gene 12059	11	23017998	23025574	7576	0.0364772	-3.06988	Down
Hist1h4j	ENSMUSG00000067455	histone cluster 1, h4j	13	19693731	19694504	#N/A	0.0366757	-5.66401	Down
Gm13461	ENSMUSG00000081999	predicted gene 13461	2	41877485	41878841	1356	0.036678	-2.52802	Down
Gcat	ENSMUSG00000006378	glycine C-acetyltransferase (2-amino-3-ketobutyrate-coenzyme A ligase)	15	78915074	78922553	7479	0.0367116	-1.532	Down
Gm14091	ENSMUSG00000086421	predicted gene 14091	2	118660355	118664603	4248	0.0370866	-6.93672	Down
Sbk1	ENSMUSG00000042978	SH3-binding kinase 1	7	125848034	125894188	46154	0.0371857	-1.64074	Down
Grcc10	ENSMUSG00000072772	gene rich cluster, C10 gene	6	124716146	124718337	2191	0.0374629	-5.88973	Down
P2ry4	ENSMUSG00000044359	pyrimidinergic receptor P2Y, G-protein coupled, 4	X	99633760	99638475	4715	0.0375819	-2.97346	Down
Asah2	ENSMUSG00000024887	N-acylsphingosine amidohydrolase 2	19	31959997	32085611	125614	0.0376837	-1.12737	Down
Abcc3	ENSMUSG00000020865	ATP-binding cassette, sub-family C (CFTR/MRP), member 3	11	94234121	94283823	49702	0.0377324	-1.14527	Down
Fam89a	ENSMUSG00000043068	family with sequence similarity 89, member A	8	125466996	125478571	11575	0.0377504	-4.90585	Down
Mirlet7a-1	ENSMUSG00000065421	microRNA let7a-1	13	48691655	48691748	93	0.0377827	-5.26155	Down
Pik3ip1	ENSMUSG00000034614	phosphoinositide-3-kinase interacting protein 1	11	3280401	3292971	12570	0.0382105	-5.71233	Down
Olfml1	ENSMUSG00000051041	olfactomedin-like 1	7	107166653	107190301	23648	0.0384415	-1.6533	Down
Gm45051	ENSMUSG00000108435	predicted gene 45051	6	72324012	72325441	1429	0.0384486	-2.9541	Down
Hyal2	ENSMUSG00000010047	hyaluronoglucosaminidase 2	9	107445144	107449978	4834	0.0385463	-1.1004	Down
AC238811.1	ENSMUSG00000114375	predicted gene, 31544	13	12508109	120508549	#N/A	0.0385577	-1.5389	Down
Gm16024	ENSMUSG00000085063	predicted gene 16024	4	155700866	155701244	378	0.0386273	-4.46019	Down
Zfp691	ENSMUSG00000045268	zinc finger protein 691	4	119026710	119031392	4682	0.0394338	-1.38024	Down
Gvin1	ENSMUSG00000045868	GTPase, very large interferon inducible 1	7	105755763	105814533	58770	0.0397406	-4.81924	Down
Gm17334	ENSMUSG00000091191	predicted gene, 17334	11	53660878	53664021	3143	0.0404721	-6.90719	Down
Prss8	ENSMUSG00000030800	protease, serine 8 (prostasin)	7	127524888	127529276	4388	0.040657	-3.36467	Down
Gm16174	ENSMUSG00000087593	predicted gene 16174	7	19550478	19552550	2072	0.0406857	-4.17152	Down
Gnat1	ENSMUSG00000034837	guanine nucleotide binding protein, alpha transducing 1	9	107551673	107556911	5238	0.0410167	-1.73963	Down
Rian	ENSMUSG00000097451	RNA imprinted and accumulated in nucleus	12	109570242	109628150	57908	0.0411997	-1.81229	Down
Gm25715	ENSMUSG00000089252	predicted gene, 25715	16	86642358	86642482	124	0.0415611	-6.88297	Down
Rnasel	ENSMUSG00000066800	ribonuclease L (2', 5'-oligoisoadenylate synthetase-dependent)	1	153625172	153639967	14795	0.0416723	-1.62118	Down
Gm26751	ENSMUSG00000097542	predicted gene, 26751	14	52418028	52429270	#N/A	0.0417827	-5.09974	Down
Rfc4	ENSMUSG00000022881	replication factor C (activator 1) 4	16	22932693	22946487	13794	0.0418038	-3.67517	Down
Gbp4	ENSMUSG00000079363	guanylate binding protein 4	5	105263633	105287452	23819	0.042012	-1.27609	Down
Fam120aos	ENSMUSG00000097059	family with sequence similarity 120A, opposite strand	13	49363778	49367452	#N/A	0.042142	-1.89271	Down
AW495222	ENSMUSG00000087334	expressed sequence AW495222	13	93842690	93855683	12993	0.0423353	-2.5599	Down
Usp20	ENSMUSG00000026854	ubiquitin specific peptidase 20	2	30872291	30913598	41307	0.0426765	-1.31474	Down
Bnc1	ENSMUSG00000025105	basonuclin 1	7	81616401	81642055	25654	0.0426986	-5.41961	Down
Snord11	ENSMUSG00000089093	small nucleolar RNA, C/D box 11	1	59743949	59744032	83	0.0427366	-4.57672	Down
Gm27402	ENSMUSG00000098791	predicted gene, 27402	6	15652735	15652854	#N/A	0.0433989	-6.92612	Down
Gm43201	ENSMUSG00000104852	predicted gene 43201	5	45915617	45919032	3415	0.0434236	-1.5768	Down
Gm7367	ENSMUSG00000047370	predicted pseudogene 7367	7	59805357	59805848	491	0.0434753	-2.40059	Down
Gm26515	ENSMUSG00000097152	predicted gene, 26515	5	117709428	117710673	#N/A	0.0434887	-6.8391	Down
Ces1d	ENSMUSG00000056973	carboxylesterase 1D	8	93892696	93924466	31770	0.0439973	-1.74309	Down
Igfbp1	ENSMUSG00000020429	insulin-like growth factor binding protein 1	11	7147782	7152546	4764	0.0447096	-1.51754	Down
Gm45412	ENSMUSG00000110256	predicted gene 45412	8	23746651	23748925	2274	0.0453126	-5.98221	Down
Fam43a	ENSMUSG00000046546	family with sequence similarity 43, member A	16	30418541	30421615	3074	0.0455326	-1.54842	Down
AC129217.1	ENSMUSG00000114220	predicted gene 10353	19	8914339	8918228	#N/A	0.0456115	-5.94597	Down
Ncam2	ENSMUSG00000022762	neural cell adhesion molecule 2	16	80997585	81423716	426131	0.0457031	-2.24274	Down
Lpar4	ENSMUSG00000049929	lysophosphatidic acid receptor 4	X	105964231	105977506	13275	0.0458819	-6.90945	Down
St3gal3	ENSMUSG00000028538	ST3 beta-galactoside alpha-2,3-sialyltransferase 3	4	117789351	117992111	202760	0.0460785	-1.11879	Down
Klhl24	ENSMUSG00000062901	kelch-like 24	16	19916292	19947971	31679	0.0461989	-1.05405	Down
Gcnt4	ENSMUSG00000091387	glucosaminyl (N-acetyl) transferase 4, core 2 (beta-1,6-N-acetylglucosaminyltransferase)	13	97061197	97087414	26217	0.0462705	-3.25849	Down
Tex16	ENSMUSG00000034555	testis expressed gene 16	X	110920704	111037023	116319	0.0464826	-6.81756	Down
Padi2	ENSMUSG00000028927	peptidyl arginine deiminase, type II	4	140633655	140679897	46242	0.046523	-4.3889	Down
Ripor3	ENSMUSG00000074577	RIPOR family member 3	2	167822084	167852538	30454	0.046552	-2.90048	Down
Mir22hg	ENSMUSG00000085148	Mir22 host gene (non-protein coding)	11	75352365	75357502	5137	0.0466268	-1.03657	Down
Cc2d2b	ENSMUSG00000108929	coiled-coil and C2 domain containing 2B	19	40737197	40816187	78990	0.0466872	-5.98628	Down
Gm8566	ENSMUSG00000047905	predicted pseudogene 8566	6	67182603	67183067	464	0.0467462	-1.23209	Down
Zbed3	ENSMUSG00000041995	zinc finger, BED type containing 3	13	95460120	95474349	14229	0.0469112	-1.99132	Down
Mir103-2	ENSMUSG00000065563	microRNA 103-2	2	131129972	131130057	85	0.0473594	-5.94092	Down
Gm20633	ENSMUSG00000093553	predicted gene 20633	3	96150866	96153696	2830	0.0474064	-2.95302	Down
Spc24	ENSMUSG00000074476	SPC24, NDC80 kinetochore complex component, homolog (S. cerevisiae)	9	21666738	21671599	4861	0.0478928	-2.91524	Down
Pex11g	ENSMUSG00000069633	peroxisomal biogenesis factor 11 gamma	8	3507105	3517680	10575	0.0479346	-1.00558	Down
Gm43162	ENSMUSG00000104724	predicted gene 43162	3	138682073	138683842	1769	0.0479868	-2.74022	Down
AC160930.1	ENSMUSG00000115214	predicted gene, 49202	14	34002800	34003136	#N/A	0.0481478	-6.81551	Down
Gm45873	ENSMUSG00000110499	predicted gene 45873	8	94775409	94777323	1914	0.0481735	-4.10056	Down
Gm12207	ENSMUSG00000086920	predicted gene 12207	11	52124551	52127446	2895	0.0483588	-6.38886	Down
Gm12195	ENSMUSG00000085192	predicted gene 12195	11	50024909	50025831	922	0.0486385	-7.35163	Down
AC135669.2	ENSMUSG00000111491	predicted gene, 47503	10	45533051	45538008	#N/A	0.0486388	-2.98318	Down
H2-Eb1	ENSMUSG00000060586	histocompatibility 2, class II antigen E beta	17	34524841	34535648	10807	0.0487103	-1.56925	Down
Tiaf2	ENSMUSG00000115568	TGF-beta1-induced anti-apoptotic factor 2	15	27479092	27480988	#N/A	0.0489531	-3.79727	Down
Gm29585	ENSMUSG00000100548	predicted gene 29585	10	128358132	128381228	23096	0.048975	-3.4164	Down
Brdt	ENSMUSG00000029279	bromodomain, testis-specific	5	107479025	107534924	55899	0.0491748	-4.0669	Down
Fmc1	ENSMUSG00000019689	formation of mitochondrial complex V assembly factor 1	6	38510437	38516384	5947	0.0492142	-1.10574	Down
Gm37314	ENSMUSG00000104094	predicted gene, 37314	9	101065797	101068481	2684	0.0492717	-1.89796	Down
Slc2a2	ENSMUSG00000027690	solute carrier family 2 (facilitated glucose transporter), member 2	3	28752052	28785508	33456	0.0494324	-1.42227	Down
Gm45838	ENSMUSG00000108825	predicted gene 45838	7	83282579	83285025	2446	0.0499596	-1.51771	Down
